# Supplementary material for: Exploiting the Potential of Bioreactors for Creating Spatial Organization in the Soil Microbiome: A Strategy for Increasing Sustainable Agricultural Practices
Source: Microorganisms. 2022 Jul 20;10(7):1464. doi: 10.3390/microorganisms10071464 (PMC9319577; doi:10.3390/microorganisms10071464)
Supplement: Supplementary file 1 [file microorganisms-10-01464-s001.zip]

Archive with 3 entries (3 files):
- Additional file S1. Statistics figures.pdf
- Additional file S2. phyloseq plots.pdf
- Additional file S3. Nitrogen cycle Visualization.xlsx
