# Supplementary material for: Exploiting the Potential of Bioreactors for Creating Spatial Organization in the Soil Microbiome: A Strategy for Increasing Sustainable Agricultural Practices
Source: Microorganisms. 2022 Jul 20;10(7):1464. doi: 10.3390/microorganisms10071464 (PMC9319577; doi:10.3390/microorganisms10071464)
Supplement: Supplementary file 1 [file microorganisms-10-01464-s001.zip › Additional file S3. Nitrogen cycle Visualization.xlsx]

## Sheet: Table S1.Bioreactors Main genus
Table S1 BIOREACTOR MAIN GENUS AND NITROGEN TRANSFORMATION
	Relative abundance (16srRNA)					Posible Nitrogen posible transformation
		Packed Bioreactors				Gen Identificacion in Uniprot
Genus	Batch	PcBt1	PcBt2	PcBt3	PcBt4	ANR	AMO	Nitrogenase	HAO	NOR	Cyanase	NOS	NR	NOR
Beijerinckia	33.4	2.5	2	1.3	0.8	N2 + 8e- + 8H+ 16ATP 2NH3 + H+ 16ADP + 16Pi	N-org to Amonium				N2O + 2e- + 2H+ N2 + H2O	NO + H2O -> NO2 + e- + H2 +	NO3- 2e- + 2H+ -> NO2 + H2O	NO2 + H2O -> NO3- 2e- + 2H+
Zoogloea	18.1	22.8	0	0	0	N2 + 8e- + 8H+ 16ATP 2NH3 + H+ 16ADP + 16Pi	N-org to Amonium			2NO + 2e- + 2H+ -> N2O + H2O	N2O + 2e- + 2H+ N2 + H2O	NO + H2O -> NO2 + e- + H2 +	NO3- 2e- + 2H+ -> NO2 + H2O	NO2 + H2O -> NO3- 2e- + 2H+
Pelomonas	10.1	0.1	0	0	0	N2 + 8e- + 8H+ 16ATP 2NH3 + H+ 16ADP + 16Pi	N-org to Amonium			2NO + 2e- + 2H+ -> N2O + H2O	N2O + 2e- + 2H+ N2 + H2O	NO + H2O -> NO2 + e- + H2 +	NO3- 2e- + 2H+ -> NO2 + H2O	NO2 + H2O -> NO3- 2e- + 2H+
Novosphingobium	7.4	1.1	6.7	0.7	0.4	N2 + 8e- + 8H+ 16ATP 2NH3 + H+ 16ADP + 16Pi	N-org to Amonium	NH4 + O2 + 2e- + H+ -> NH2OH + H2O	NH2OH + -> NO + 3e- + 3H+	2NO + 2e- + 2H+ -> N2O + H2O	N2O + 2e- + 2H+ N2 + H2O	NO + H2O -> NO2 + e- + H2 +	NO3- 2e- + 2H+ -> NO2 + H2O	NO2 + H2O -> NO3- 2e- + 2H+
c Bacteroidia_783535a03c2e41866d160d349546fd1b	4.6	0.2	6.6	4.4	3.6
Candidatus_Obscuribacter	4.4	54.3	0.7	0.1	0.1
Phenylobacterium	3	0.1	0.1	0.1	0.2	N2 + 8e- + 8H+ 16ATP 2NH3 + H+ 16ADP + 16Pi				2NO + 2e- + 2H+ -> N2O + H2O	N2O + 2e- + 2H+ N2 + H2O	NO + H2O -> NO2 + e- + H2 +	NO3- 2e- + 2H+ -> NO2 + H2O	NO2 + H2O -> NO3- 2e- + 2H+
Terrimicrobium	2	0.3	2.2	3.6	2.2	N2 + 8e- + 8H+ 16ATP 2NH3 + H+ 16ADP + 16Pi			NH2OH + -> NO + 3e- + 3H+
Terrimonas	1.8	1	0	0.1	0					2NO + 2e- + 2H+ -> N2O + H2O		NO + H2O -> NO2 + e- + H2 +		NO2 + H2O -> NO3- 2e- + 2H+
Pseudoxanthomonas	1.5	1.7	3.7	10.1	12.2	N2 + 8e- + 8H+ 16ATP 2NH3 + H+ 16ADP + 16Pi	N-org to Amonium	NH4 + O2 + 2e- + H+ -> NH2OH + H2O		2NO + 2e- + 2H+ -> N2O + H2O	N2O + 2e- + 2H+ N2 + H2O	NO + H2O -> NO2 + e- + H2 +	NO3- 2e- + 2H+ -> NO2 + H2O	NO2 + H2O -> NO3- 2e- + 2H+
Reyranella	1	1.1	4.4	3.7	10.8	N2 + 8e- + 8H+ 16ATP 2NH3 + H+ 16ADP + 16Pi	N-org to Amonium	NH4 + O2 + 2e- + H+ -> NH2OH + H2O			N2O + 2e- + 2H+ N2 + H2O	NO + H2O -> NO2 + e- + H2 +		NO2 + H2O -> NO3- 2e- + 2H+
Sphingobium	0.7	0.8	21.7	32.6	17.5	N2 + 8e- + 8H+ 16ATP 2NH3 + H+ 16ADP + 16Pi	N-org to Amonium	NH4 + O2 + 2e- + H+ -> NH2OH + H2O	NH2OH + -> NO + 3e- + 3H+	2NO + 2e- + 2H+ -> N2O + H2O	N2O + 2e- + 2H+ N2 + H2O	NO + H2O -> NO2 + e- + H2 +	NO3- 2e- + 2H+ -> NO2 + H2O	NO2 + H2O -> NO3- 2e- + 2H+
Aminobacter	0.6	0.1	0.4	0.8	1	N2 + 8e- + 8H+ 16ATP 2NH3 + H+ 16ADP + 16Pi		NH4 + O2 + 2e- + H+ -> NH2OH + H2O		2NO + 2e- + 2H+ -> N2O + H2O	N2O + 2e- + 2H+ N2 + H2O	NO + H2O -> NO2 + e- + H2 +	NO3- 2e- + 2H+ -> NO2 + H2O	NO2 + H2O -> NO3- 2e- + 2H+
Sphingopyxis	0.6	0.5	0.4	0.5	1	N2 + 8e- + 8H+ 16ATP 2NH3 + H+ 16ADP + 16Pi	N-org to Amonium				N2O + 2e- + 2H+ N2 + H2O	NO + H2O -> NO2 + e- + H2 +	NO3- 2e- + 2H+ -> NO2 + H2O	NO2 + H2O -> NO3- 2e- + 2H+
Xanthobacter	0.5	0.3	4.2	5.2	17.9	N2 + 8e- + 8H+ 16ATP 2NH3 + H+ 16ADP + 16Pi	N-org to Amonium	NH4 + O2 + 2e- + H+ -> NH2OH + H2O			N2O + 2e- + 2H+ N2 + H2O	NO + H2O -> NO2 + e- + H2 +	NO3- 2e- + 2H+ -> NO2 + H2O	NO2 + H2O -> NO3- 2e- + 2H+
Azonexus	0.4	0	1.8	1.1	0.6	N2 + 8e- + 8H+ 16ATP 2NH3 + H+ 16ADP + 16Pi				2NO + 2e- + 2H+ -> N2O + H2O		NO + H2O -> NO2 + e- + H2 +	NO3- 2e- + 2H+ -> NO2 + H2O	NO2 + H2O -> NO3- 2e- + 2H+
Nordella	0.3	1.1	0.3	0.2	1.3	N2 + 8e- + 8H+ 16ATP 2NH3 + H+ 16ADP + 16Pi						NO + H2O -> NO2 + e- + H2 +		NO2 + H2O -> NO3- 2e- + 2H+
Brevundimonas	0.3	0	1.1	1.1	0.8	N2 + 8e- + 8H+ 16ATP 2NH3 + H+ 16ADP + 16Pi					N2O + 2e- + 2H+ N2 + H2O	NO + H2O -> NO2 + e- + H2 +	NO3- 2e- + 2H+ -> NO2 + H2O	NO2 + H2O -> NO3- 2e- + 2H+
Candidatus_Finniella	0.3	1.1	0.4	0.9	0.3
Cloacibacterium	0.1	0	1.4	1.5	1.3					2NO + 2e- + 2H+ -> N2O + H2O
Chloroplast	0.1	0	0.4	4.7	0.6
f Isosphaeraceae_136d9eb41806e28a7dfc193424250524	0.1	0	0.5	0.4	0.3
Sporolactobacillus	0.1	0	0	0	0	N2 + 8e- + 8H+ 16ATP 2NH3 + H+ 16ADP + 16Pi	N-org to Amonium		NH2OH + -> NO + 3e- + 3H+		N2O + 2e- + 2H+ N2 + H2O	NO + H2O -> NO2 + e- + H2 +		NO2 + H2O -> NO3- 2e- + 2H+
Clostridium_sensu_stricto_12	0.1	0	0	0	0
Prosthecobacter	0	0	0.1	6.5	7.9							NO + H2O -> NO2 + e- + H2 +	NO3- 2e- + 2H+ -> NO2 + H2O	NO2 + H2O -> NO3- 2e- + 2H+
Pseudomonas	0	0	0.2	0.9	2.3	N2 + 8e- + 8H+ 16ATP 2NH3 + H+ 16ADP + 16Pi	N-org to Amonium	NH4 + O2 + 2e- + H+ -> NH2OH + H2O	NH2OH + -> NO + 3e- + 3H+	2NO + 2e- + 2H+ -> N2O + H2O	N2O + 2e- + 2H+ N2 + H2O	NO + H2O -> NO2 + e- + H2 +	NO3- 2e- + 2H+ -> NO2 + H2O	NO2 + H2O -> NO3- 2e- + 2H+
Sphingomonas	0	0.5	2.4	1.5	1.5	N2 + 8e- + 8H+ 16ATP 2NH3 + H+ 16ADP + 16Pi	N-org to Amonium	NH4 + O2 + 2e- + H+ -> NH2OH + H2O	NH2OH + -> NO + 3e- + 3H+	2NO + 2e- + 2H+ -> N2O + H2O	N2O + 2e- + 2H+ N2 + H2O	NO + H2O -> NO2 + e- + H2 +	NO3- 2e- + 2H+ -> NO2 + H2O	NO2 + H2O -> NO3- 2e- + 2H+
f Chitinophagaceae_9d9e4ad8ee3d7e910f6237bb14bcc4da	0	0.3	3.9	1	1.4
f Rhizobiaceae_90a634fef584638a5861ac4f26074d88	0	0	0.6	0.9	1.1	N2 + 8e- + 8H+ 16ATP 2NH3 + H+ 16ADP + 16Pi
Hyphomonas	0	0	0.2	0.7	1	N2 + 8e- + 8H+ 16ATP 2NH3 + H+ 16ADP + 16Pi					N2O + 2e- + 2H+ N2 + H2O	NO + H2O -> NO2 + e- + H2 +		NO2 + H2O -> NO3- 2e- + 2H+
Azospirillum	0	0	0	0.5	1	N2 + 8e- + 8H+ 16ATP 2NH3 + H+ 16ADP + 16Pi	N-org to Amonium	NH4 + O2 + 2e- + H+ -> NH2OH + H2O	NH2OH + -> NO + 3e- + 3H+	2NO + 2e- + 2H+ -> N2O + H2O	N2O + 2e- + 2H+ N2 + H2O	NO + H2O -> NO2 + e- + H2 +	NO3- 2e- + 2H+ -> NO2 + H2O	NO2 + H2O -> NO3- 2e- + 2H+
f Enterobacteriaceae_527a09644f077fbcef30effba12056ff	0	0	3.4	1.1	0.8
Hydrocarboniphaga	0	2.7	11.9	1.4	0.7							NO + H2O -> NO2 + e- + H2 +	NO3- 2e- + 2H+ -> NO2 + H2O	NO2 + H2O -> NO3- 2e- + 2H+
Ferrovibrio	0	3.6	2.6	0.8	0.5	N2 + 8e- + 8H+ 16ATP 2NH3 + H+ 16ADP + 16Pi	N-org to Amonium	NH4 + O2 + 2e- + H+ -> NH2OH + H2O		2NO + 2e- + 2H+ -> N2O + H2O	N2O + 2e- + 2H+ N2 + H2O	NO + H2O -> NO2 + e- + H2 +		NO2 + H2O -> NO3- 2e- + 2H+
					ANR	Assimilatory Nitrate Reductase	NAS, nas, NAR, NAP, NXR
					AMO	Ammonia Monooxygenase	AMO, amo
					Nitrogenase	Nitrogenase	nif
					HAO	Hydroxilamine oxydoreductase	HAO
					NOR	Nitrous oxide reductase	NOS, nos
					Cyanase	Cyanase	Norg a Amonio
					NOS	Nitric Oxide synthase	NOR, HCP
					NOR	Nitrite oxido reductase	NXR, nxr
					NR	Nitrite reductase	NIR, nirS

## Sheet: Table S2. Soil Main genus
Table S2 SOIL MAIN GENUS AND NITROGEN TRANSFORMATION
	Relative abundance (16srRNA)					Nitrogen posible transformation for the genus
Genus		Rhizospheric soil optical density aplications				Gen Identificacion in Uniprot
	Initial Soil	0.1	0.2	0.3	ANR	AMO	Nitrogenase	HAO	NOR	Cyanase	NOS	NXR	NR
Clostridium_sensu_stricto_12	68.2	3	0	0	ANR		Nitrogenase			Cyanase	NOS	NXR	NR
Sporolactobacillus	11.5	0.9	0	0			Nitrogenase	HAO		Cyanase	NOS	NXR	NR
Clostridium_sensu_stricto_1	5.5	1.2	0	0
Paenibacillus	1.4	2.8	0.3	0.5	ANR	AMO	Nitrogenase	HAO	NOR	Cyanase	NOS	NXR	NR
Bacillus	0.8	12.3	0.2	0.1	ANR	AMO	Nitrogenase	HAO	NOR	Cyanase	NOS	NXR	NR
Novosphingobium	0.1	0.1	0	0.3	ANR	AMO	Nitrogenase	HAO	NOR	Cyanase	NOS	NXR	NR
Sphingobium	0.1	0.1	0.2	0.2	ANR	AMO	Nitrogenase	HAO	NOR	Cyanase	NOS	NXR	NR
Opitutus	0	0	17.2	18.3					NOR			NXR	NR
Roseimicrobium	0	0	1.3	6.2						Cyanase		NXR	NR
Candidatus_Obscuribacter	0	0.1	0	5.5
Longimicrobium	0	0	0.9	4.1									NR
o Rhodospirillales_e40fa32b862876e8d638ff2c4d3ed663	0	0	1.7	2.6
Zoogloea	0	0	0.6	2.5	ANR		Nitrogenase		NOR	Cyanase	NOS	NXR	NR
Pseudomonas	0	0	2.2	2.4	ANR	AMO	Nitrogenase	HAO	NOR	Cyanase	NOS	NXR	NR
Xanthobacter	0	0	1.3	2.4	ANR	AMO	Nitrogenase			Cyanase	NOS	NXR	NR
Bryobacter	0	0.1	4.4	2.3
Sphingomonas	0	0.3	3.3	2.1	ANR	AMO	Nitrogenase	HAO	NOR	Cyanase	NOS	NXR	NR
Pseudoxanthomonas	0	0	1.3	2	ANR	AMO	Nitrogenase		NOR	Cyanase	NOS	NXR	NR
f Isosphaeraceae_136d9eb41806e28a7dfc193424250524	0	0	1.1	1.5
Reyranella	0	0.3	1.4	1.4		AMO	Nitrogenase			Cyanase	NOS	NXR	NR
f Microscillaceae_d4802ec1ee4dc6981e399d101ce8a8d5	0	0	5.3	1.2
Ferrovibrio	0	0	0.1	1.1		AMO	Nitrogenase		NOR	Cyanase	NOS	NXR	NR
f Chitinophagaceae_9d9e4ad8ee3d7e910f6237bb14bcc4da	0	0	0.5	1
Beijerinckia	0	0.2	0.1	0.9	ANR		Nitrogenase			Cyanase	NOS	NXR	NR
Terrimonas	0	0	0.8	0.9					NOR			NXR	NR
Hyphomonas	0	0	0.3	0.9			Nitrogenase				NOS	NXR	NR
Hydrocarboniphaga	0	0	0	0.7	ANR							NXR	NR
Nordella	0	0.1	1	0.6			Nitrogenase					NXR	NR
Chloroplast	0	0	0.1	0.6
Azospirillum	0	0	0.2	0.4	ANR	AMO	Nitrogenase	HAO	NOR	Cyanase	NOS	NXR	NR
Terrimicrobium	0	0	0.1	0.4			Nitrogenase	HAO
Candidatus_Finniella	0	0	0	0.4
Phenylobacterium	0	0.1	0.2	0.3	ANR		Nitrogenase		NOR		NOS	NXR	NR
Sphingopyxis	0	0	0.2	0.3	ANR		Nitrogenase			Cyanase	NOS	NXR	NR
f Rhizobiaceae_90a634fef584638a5861ac4f26074d88	0	0	0.2	0.2
Brevibacillus	0	19.5	0.1	0.1	ANR			HAO	NOR		NOS	NXR	NR
c Bacteroidia_783535a03c2e41866d160d349546fd1b	0	0.1	0.1	0.1
Aminobacter	0	0	0.2	0.1	ANR	AMO	Nitrogenase		NOR		NOS	NXR	NR
Prosthecobacter	0	0	0.2	0.1	ANR							NXR	NR
Brevundimonas	0	0	0.2	0	ANR		Nitrogenase				NOS	NXR	NR
Azonexus	0	0	0	0	ANR		Nitrogenase		NOR			NXR	NR
Pelomonas	0	0	0	0	ANR		Nitrogenase		NOR	Cyanase	NOS	NXR	NR
Cloacibacterium	0	0	0	0					NOR
f Enterobacteriaceae_527a09644f077fbcef30effba12056ff	0	0	0	0
AMO	Ammonia Monooxygenase	AMO, amo
Nitrogenase	Nitrogenase	nif
HAO	Hydroxilamine oxydoreductase	HAO
NOR	Nitrous oxide reductase	NOS, nos
Cyanase	Cyanase	Norg a Amonio
NOS	Nitric Oxide synthase	NOR, HCP
NOR	Nitrite oxido reductase	NXR, nxr
NR	Nitrite reductase	NIR, nirS

## Sheet: Table S3.ASV-uniprot all matche
		Genus	Species	Soil	Nitrogenase	ANR	AMO	HAO	NOR	Cyanase	NOS	NXR	NR	Genus	Species	Bb	Nitrogenase	ANR	AMO	HAO	NOR	Cyanase	NOS	NXR	NR		Genus	Species	PcBt4	Nitrogenase	ANR	AMO	HAO	NOR	Cyanase	NOS	NXR	NR		Genus	Species	P_01.OD	Nitrogenase	ANR	AMO	HAO	NOR	Cyanase	NOS
		_Clostridium_sensu_stricto_12	Clostridiumpasteurianum	18057	1	1	0	0	0	1	1	1	1	_Beijerinckia	undefined specie	3640	1	0	0	1	0	0	0	0	0		_Sphingobium	undefined specie	1181	1	0	0	1	0	0	0	1	1		_Brevibacillus	undefined specie	3438	0	1	0	0	0	0	0
		_Clostridium_sensu_stricto_1	undefined specie	1282	1	0	0	1	0	1	1	1	1	_Zoogloea	undefined specie	1937	1	1	1	1	1	1	1	1	1		_Xanthobacter	undefined specie	1102	0	0	0	0	1	0	0	0	0		_Micromonospora	undefined specie	814	0	0	0	0	0	0	0
		_Sporolactobacillus	Sporolactobacillulaevolacticus	1094	1	1	1	0	0	0	1	1	1	_Pelomonas	Pelomonapuraquae	1132	1	1	1	1	1	1	1	1	1		_Reyranella	undefined specie	600	1	0	1	0	0	1	1	1	1		_Clostridium_sensu_stricto_12	Clostridiumpasteurianum	752	1	1	0	0	0	1	1
		undefined genus	undefined specie	848	1	1	0	1	1	0	1	1	1	_Novosphingobium	undefined specie	813	1	1	1	0	1	1	1	1	1		_Prosthecobacter	Cenchruamericanus	495											_Bacillus	undefined specie	595	0	0	0	0	0	0	0
		_Clostridium_sensu_stricto_12	undefined specie	671	1	1	1	1	1	1	1	1	1	c__Bacteroidia	undefined specie	513	1	0	0	1	0	0	0	1	1		_Pseudoxanthomonas	Pseudoxanthomonamexicana	413	1	1	1	1	1	1	1	1	1		_Bacillus	undefined specie	570	0	0	0	0	0	0	0
		_Sporolactobacillus	Sporolactobacillulaevolacticus	644	1	0	1	1	0	0	0	0	0	_Candidatus_Obscuribacter	unculturedbacterium	486	0	1	0	0	0	0	0	1	1		_Pseudoxanthomonas	undefined specie	375	1	1	1	1	1	1	1	1	1		_Brevibacillus	bacterium	431	1	1	1	1	1	1	1
		_Klebsiella	undefined specie	530	1	0	0	0	0	0	0	0	0	_Phenylobacterium	undefined specie	327	0	0	0	0	0	0	0	0	0		undefined genus	undefined specie	242	1	0	0	1	0	0	0	1	1		_Anaerocolumna	undefined specie	398	1	1	1	1	1	1	1
		undefined genus	undefined specie	435	1	1	1	1	1	1	1	1	1	_Terrimonas	undefined specie	194											_Pseudomonas	undefined specie	153	1	1	1	1	1	1	1	1	1		_Bacillus	undefined specie	389	1	1	0	1	1	0	1
		_Sporolactobacillus	Sporolactobacillulaevolacticus	385	1	0	1	1	0	0	0	0	0	_Terrimicrobium	undefined specie	183	1	0	0	1	0	0	0	0	0		_Xanthobacter	undefined specie	111	0	0	0	0	0	0	0	0	0		_uncultured	unculturedcompost	387	1	0	0	1	0	0	0
		_Sporolactobacillus	Sporolactobacillulaevolacticus	301	1	0	0	0	0	0	0	0	0	_Methylophilus	undefined specie	139	1	1	1	1	1	1	1	1	1		_Terrimicrobium	undefined specie	102	1	0	0	1	0	0	0	0	0		Undefined genus	undefined specie	356	1	1	1	1	1	1	1
		_Clostridium_sensu_stricto_12	undefined specie	282	1	1	1	1	1	1	1	1	1	_Fibrisoma	undefined specie	100	1	1	1	1	0	1	1	1	1		undefined genus	undefined specie	98	1	1	1	1	1	1	1	1	1		_Anaerocolumna	undefined specie	297	0	0	0	0	0	0	0
		undefined genus	undefined specie	236	0	0	0	0	1	0	0	0	0	_Pseudoxanthomonas	Pseudoxanthomonamexicana	98	1	1	1	1	1	1	1	1	1		_Sphingomonas	undefined specie	88	1	0	0	1	0	0	1	1	1		_Bacillus	Bacillubenzoevorans	270	1	0	0	1	0	0	0
		undefined genus	undefined specie	221	0	0	0	0	0	0	0	0	0	undefined genus	undefined specie	97	1	0	0	1	0	0	0	1	1		_Cloacibacterium	undefined specie	86	1	1	1	0	0	1	1	1	1		_MB-A2-108	unculturedbacterium	256
		_Bacillus	undefined specie	206	0	0	0	0	0	0	0	0	0	undefined genus	undefined specie	85	0	0	0	0	0	0	0	0	0		_Nordella	Nordellaoligomobilis	83											_Brevibacillus	undefined specie	243
		undefined genus	undefined specie	190										_Methylopila	undefined specie	80	1	1	1	1	1	1	1	1	1		_Reyranella	undefined specie	80	0	0	0	0	0	0	0	1	1		Undefined genus	undefined specie	233	1	1	1	1	1	1	1
		_Sporolactobacillus	undefined specie	179	0	1	0	0	1	0	0	1	1	_Sphingobium	undefined specie	78	1	0	0	1	0	0	0	1	1		undefined genus	undefined specie	74	1	1	1	0	0	1	1	1	1		_Bacillus	undefined specie	217	0	0	0	0	0	0	0
		_Klebsiella	undefined specie	175	1	0	0	0	1	1	0	1	1	undefined genus	undefined specie	74	1	0	0	1	0	0	0	0	0		_Aminobacter	undefined specie	71	1	0	0	1	0	0	0	1	1		_Brevibacillus	undefined specie	215	0	0	0	1	0	1	0
		_Paenibacillus	Clostridiumarbusti	155	0	0	0	0	0	0	0	1	1	_Pseudoxanthomonas	undefined specie	71	0	1	0	1	1	0	1	1	1		_Azospirillum	undefined specie	69	0	0	0	1	1	0	1	1	1		Undefined genus	undefined specie	211	1	1	1	1	1	1	1
		_Clostridium_sensu_stricto_12	undefined specie	155	0	0	0	0	0	0	0	0	0	_Sphingopyxis	undefined specie	70	1	1	1	1	0	1	1	1	1		_Hyphomonas	undefined specie	65	0	1	0	1	1	0	1	1	1		_Clostridium_sensu_stricto_1	undefined specie	208	1	0	0	1	0	1	1
		_Clostridium_sensu_stricto_1	Clostridiumbutyricum	154	1	1	1	1	1	1	1	1	1	_Aminobacter	undefined specie	67	1	0	0	1	0	0	0	1	1		_Sphingopyxis	undefined specie	65	1	1	1	1	0	1	1	1	1		_Thermobacillus	unculturedbacterium	205	1	1	1	1	1	1	1
		_Sporolactobacillus	Sporolactobacillusp.	153	0	0	0	0	0	0	0	0	0	_Reyranella	undefined specie	60	1	1	0	0	1	1	1	1	1		undefined genus	undefined specie	53	1	1	1	1	1	1	1	1	1		_Brevibacillus	undefined specie	204	0	1	0	0	0	0	1
		_Gluconacetobacter	undefined specie	151	0	1	1	1	1	1	1	1	1	_Beijerinckia	undefined specie	53											_Beijerinckia	undefined specie	52	1	0	0	1	0	0	0	0	0		_Bacillus	undefined specie	202
		_Paenibacillus	undefined specie	144										_Reyranella	undefined specie	53	0	0	0	0	0	0	0	0	0		_Methylopila	undefined specie	51	1	1	1	1	1	1	1	1	1		Undefined genus	undefined specie	200	0	0	0	0	0	0	0
		_Clostridium_sensu_stricto_1	Clostridiumbutyricum	126	1	0	0	1	0	0	0	0	1	_Xanthobacter	undefined specie	52	0	0	0	0	1	0	0	0	0		_Brevundimonas	undefined specie	49	0	0	0	0	0	0	0	0	0		Undefined genus	undefined specie	192	1	1	1	1	1	1	1
		_Clostridium_sensu_stricto_12	Clostridiumpasteurianum	124	1	0	0	0	0	0	0	0	0	_Zoogloea	undefined specie	47											_Reyranella	undefined specie	48											Undefined genus	undefined specie	192	0	0	1	1	1	0	1
		_Clostridium_sensu_stricto_12	Clostridiumpasteurianum	119	1	1	1	1	1	1	1	1	1	_Candidatus_Nucleicultrix	unculturedbacterium	44	1	1	1	0	1	1	1	1	1		_Terrimicrobium	unculturedVerrucomicrobiales	46	1	0	1	0	0	1	1	1	1		_uncultured	unculturedbacterium	181	0	1	0	0	1	0	0
		_Clostridium_sensu_stricto_12	Clostridiumpasteurianum	102	1	1	0	0	0	0	0	1	1	_Azonexus	unculturedbacterium	43											_Hydrocarboniphaga	undefined specie	46	1	1	1	1	1	1	1	1	1		_Bacillus	undefined specie	178	1	0	0	0	1	1	1
		_Sporolactobacillus	Sporolactobacilluspathodeae	97	1	1	1	1	1	1	1	1	1	undefined genus	undefined specie	36	1	1	1	1	1	1	1	1	1		_Chloroplast	Poterioochromonasp.	43											_Brevibacillus	undefined specie	176	1	1	1	0	1	1	1
		undefined genus	undefined specie	96	0	1	0	0	0	1	0	1	1	_Nordella	Nordellaoligomobilis	35											_Paludibaculum	undefined specie	42	1	1	1	1	1	1	1	1	1		Undefined genus	undefined specie	168	1	1	1	1	1	1	1
		_Paenibacillus	Paenibacilludurus	94	1	0	0	1	0	0	0	1	1	_Zoogloea	undefined specie	33	1	1	1	1	1	1	1	1	1		_Azonexus	unculturedbacterium	41											Undefined genus	undefined specie	168	0	0	0	0	0	0	0
		undefined genus	undefined specie	82	0	0	0	0	0	0	0	0	0	_Terrimicrobium	undefined specie	32	0	0	1	1	0	0	1	1	1		_Azospira	undefined specie	40	0	0	0	1	1	0	0	1	1		_Bacillus	undefined specie	166	0	0	0	1	0	0	0
		_Clostridium_sensu_stricto_12	Clostridiumpasteurianum	77	1	1	1	1	1	1	1	1	1	_Beijerinckia	undefined specie	31											undefined genus	undefined specie	40	1	0	0	1	0	0	0	0	0		_Staphylococcus	undefined specie	161
		undefined genus	undefined specie	72	0	0	0	0	0	0	0	1	1	_Brevundimonas	undefined specie	31	1	1	1	1	0	1	1	1	1		_Pseudacidovorax	undefined specie	39	1	0	0	1	0	1	1	1	1		Undefined genus	undefined specie	160
		undefined genus	undefined specie	71	0	0	0	0	0	0	0	0	0	_Nubsella	Pedobacternanyangensis	30											_Hyphomicrobium	Hyphomicrobiumvulgare	36	1	1	0	0	1	0	1	1	1		Undefined genus	undefined specie	159	1	1	1	1	1	1	1
		_Sporolactobacillus	Sporolactobacillulaevolacticus	67	0	0	0	0	0	0	0	0	0	_Microbacterium	undefined specie	29	1	1	1	1	1	1	1	1	1		_Shinella	undefined specie	35	1	0	0	1	0	0	0	0	0		Undefined genus	undefined specie	154	0	1	0	0	0	1	1
		_Sporolactobacillus	undefined specie	66	0	0	0	0	0	0	0	0	0	_Candidatus_Finniella	unculturedbacterium	27	0	0	0	0	1	0	0	1	1		_Candidatus_Nucleicultrix	unculturedbacterium	34	1	1	1	0	1	1	1	1	1		_Aneurinibacillus	unculturedbacterium	152	1	1	1	1	1	1	1
		_Burkholderia-Caballeronia-Paraburkholderia	undefined specie	61										_Hyphomicrobium	undefined specie	24	0	0	0	0	0	0	0	0	0		_Ferrovibrio	undefined specie	33	1	1	1	1	0	1	1	1	1		Undefined genus	undefined specie	150	1	1	1	1	0	1	1
		_Sporolactobacillus	Sporolactobacillulaevolacticus	58										_Bdellovibrio	unculturedbacterium	22	1	1	1	1	1	1	1	1	1		_Novosphingobium	undefined specie	30	1	1	1	0	1	1	1	1	1		_Bacillus	undefined specie	148	0	0	0	0	0	0	0
		_Clostridium_sensu_stricto_12	Clostridiumpasteurianum	56	0	1	0	0	1	0	1	1	1	_Caulobacter	undefined specie	22	0	1	1	0	1	1	1	1	1		_Devosia	undefined specie	28	0	0	0	0	0	0	0	0	0		_Bacillus	undefined specie	147	0	0	0	0	0	0	0
		_Sporolactobacillus	Sporolactobacillulaevolacticus	49	1	1	1	1	1	1	1	1	1	_Bradyrhizobium	undefined specie	19	1	1	1	1	1	1	1	1	1		_Prosthecobacter	Cenchruamericanus	27											_uncultured	undefined specie	136	0	0	0	1	0	1	0
		_Enterobacter	undefined specie	47	1	1	1	1	1	1	1	1	1	_Devosia	undefined specie	18	1	0	0	1	0	0	0	1	1		_uncultured	unculturedbacterium	20	1	1	1	0	1	0	1	1	1		_Brevibacillus	undefined specie	131	0	0	0	0	0	1	0
		_Sporolactobacillus	Sporolactobacillukofuensis	44	1	1	1	0	1	1	1	1	1	_Azospira	undefined specie	16	0	0	0	1	1	0	0	1	1		_Pseudoxanthomonas	undefined specie	20	0	1	0	1	1	0	1	1	1		_Nitrospira	undefined specie	131
		undefined genus	Clostridiumpasteurianum	43	1	1	1	1	1	1	1	1	1	_Cloacibacterium	undefined specie	15	1	1	1	0	0	1	1	1	1		_Stenotrophomonas	undefined specie	20	1	1	1	1	0	1	1	1	1		_Bacillus	undefined specie	125	1	1	1	1	1	1	1
		_Clostridium_sensu_stricto_12	undefined specie	43										_Gemmata	undefined specie	14											_Fibrisoma	Cenchruamericanus	19	1	1	1	1	1	1	1	1	1		_Brevibacillus	undefined specie	121	1	0	0	1	0	0	0
		undefined genus	undefined specie	43	0	0	0	0	0	0	0	0	0	_Stenotrophomonas	Stenotrophomonaacidaminiphila	13	1	1	1	1	1	1	1	1	1		_Niveispirillum	undefined specie	19	0	0	0	0	0	1	0	1	1		_Rubrobacter	metagenome	121	0	0	0	0	0	0	0
		_Novosphingobium	undefined specie	39	1	1	1	0	1	1	1	1	1	undefined genus	undefined specie	13											_Candidatus_Finniella	unculturedbacterium	18	0	0	0	0	1	0	0	1	1		_uncultured	unculturedAcidimicrobiia	118	1	0	0	1	0	0	0
		_Sporolactobacillus	Sporolactobacillulaevolacticus	38	1	1	1	1	1	1	1	1	1	_Chloroplast	Poterioochromonasp.	12											_Prosthecobacter	Cenchruamericanus	15	1	1	1	1	1	1	1	1	1		_Brevibacillus	undefined specie	118	1	0	0	1	0	0	0
		_Sporolactobacillus	undefined specie	38	0	0	0	0	0	0	0	1	1	_Phenylobacterium	undefined specie	12	1	1	1	1	1	1	1	1	1		_Gemmata	undefined specie	15	0	0	0	0	0	0	0	0	0		_Sporolactobacillus	Sporolactobacillulaevolacticus	117	1	1	1	0	0	0	1
		_Sporolactobacillus	undefined specie	38										_Terrimicrobium	Spartobacteriabacterium	10	1	1	1	1	1	1	1	1	1		_uncultured	unculturedbacterium	14	0	0	0	0	0	0	0	1	1		Undefined genus	undefined specie	117	0	0	0	0	1	0	0
		_Sporolactobacillus	Sporolactobacillulaevolacticus	37	0	0	0	0	0	0	0	1	1	_Fibrisoma	Cenchruamericanus	10	1	1	1	1	1	1	1	1	1		_Nubsella	Pedobacternanyangensis	14											Undefined genus	undefined specie	111	1	1	1	1	1	1	1
		undefined genus	undefined specie	36	0	0	0	0	0	0	0	0	0	_Novosphingobium	undefined specie	9	0	0	0	0	0	0	0	0	0		_Anaerospora	undefined specie	13											_Brevibacillus	undefined specie	109	1	1	1	1	1	1	1
		_Sphingobium	_Sphingobium	31	1	0	0	1	0	0	0	1	1	_uncultured	unculturedbacterium	8	1	1	1	0	1	0	1	1	1		_Sphingomonas	undefined specie	13											_Sporolactobacillus	Sporolactobacillulaevolacticus	107	1	0	1	1	0	0	0
		_Clostridium_sensu_stricto_1	Clostridiumbutyricum	28	0	0	0	1	1	0	0	1	1	_Zoogloea	undefined specie	8											undefined genus	undefined specie	13	0	0	0	0	1	0	0	1	1		_Bacillus	undefined specie	106
		undefined genus	undefined specie	27	0	0	0	0	0	0	0	0	0	undefined genus	undefined specie	8	1	1	1	1	1	1	1	1	1		undefined genus	undefined specie	13											_Kribbella	undefined specie	102	1	1	1	1	1	1	1
		_Sporolactobacillus	undefined specie	26	0	0	0	0	0	0	0	0	0	_uncultured	unculturedbacterium	7											_Stenotrophomonas	Stenotrophomonaacidaminiphila	12	1	1	1	1	1	1	1	1	1		_Laceyella	undefined specie	99	0	0	0	0	0	0	0
		_Stenotrophomonas	undefined specie	24										_Candidatus_Finniella	undefined specie	7	1	0	0	1	0	0	0	1	1		_Comamonas	undefined specie	12	1	1	1	1	1	1	1	1	1		_uncultured	unculturedcompost	98	1	0	1	0	1	1	1
		undefined genus	_Bacillus	20										undefined genus	undefined specie	7	0	0	0	0	0	0	0	0	0		_Phenylobacterium	undefined specie	11	1	1	1	1	1	1	1	1	1		Undefined genus	undefined specie	94	1	0	0	1	0	0	0
		_Bacillus	undefined specie	20	1	1	1	1	1	1	1	1	1	undefined genus	undefined specie	7	0	0	0	0	0	0	0	0	0		_Pseudoxanthomonas	undefined specie	11	0	0	0	0	0	0	0	0	0		Undefined genus	undefined specie	91	1	1	0	1	1	0	1
		_Allorhizobium-Neorhizobium-Pararhizobium-Rhizobium	_Allorhizobium-Neorhizobium-Pararhizobium-Rhizobium	16	1	1	1	1	1	1	1	1	1	_uncultured	unculturedbacterium	6											_Roseomonas	undefined specie	11	1	0	0	0	0	0	0	1	1		_Brevibacillus	undefined specie	90	1	1	1	1	1	1	1
		_Sporolactobacillus	undefined specie	15	0	0	0	0	0	0	0	0	0	_Clostridium_sensu_stricto_12	Clostridiumpasteurianum	6	1	1	0	0	0	1	1	1	1		undefined genus	undefined specie	11	1	0	0	1	0	0	0	1	1		_Bacillus	Bacillufuniculus	90	0	0	0	0	0	0	0
		_Kocuria	undefined specie	14	0	0	0	0	0	0	0	0	0	_Roseomonas	undefined specie	6	1	0	0	0	0	0	0	1	1		undefined genus	undefined specie	11	1	1	1	1	1	1	1	1	1		_uncultured	undefined specie	89	1	1	1	1	0	1	1
		undefined genus	undefined specie	14	0	0	0	0	0	0	0	0	0	_Sporolactobacillus	undefined specie	6	1	0	0	1	0	1	0	1	1		undefined genus	undefined specie	11	0	0	0	1	0	0	0	1	1		_Thermoactinomyces	undefined specie	88	1	1	1	0	0	1	1
		undefined genus	undefined specie	13	1	1	1	1	1	1	1	1	1	_Terrimonas	undefined specie	6	1	1	1	1	0	1	1	1	1		_Obscuribacteraceae	unculturedbacterium	10	0	0	0	0	0	0	0	0	0		_uncultured	unculturedbacterium	88	0	0	0	0	0	0	0
		undefined genus	undefined specie	12										undefined genus	undefined specie	6											_Pseudoxanthomonas	undefined specie	10	0	1	0	1	1	0	1	1	1		_Brevibacillus	Aeribacillupallidus	86	0	0	0	0	0	0	0
		_Azospirillum	_Azospirillum	11	1	1	1	1	1	1	1	1	1	_Comamonas	undefined specie	5	1	1	1	1	1	1	1	1	1		undefined genus	undefined specie	10	0	1	1	0	0	0	1	1	1		_Bacillus	undefined specie	85	1	1	1	0	0	1	1
		undefined genus	undefined specie	11	0	0	0	0	0	0	0	0	0	_uncultured	undefined specie	5	1	0	0	0	0	0	1	1	1		_Obscuribacteraceae	metagenome	9	0	0	0	0	0	0	0	1	1		_uncultured	unculturedAcidimicrobiia	84	1	1	1	1	1	1	1
		_Bacillus	undefined specie	8	0	0	0	0	0	0	0	0	0	undefined genus	undefined specie	5	0	0	0	0	0	0	0	0	0		_Fibrisoma	undefined specie	9	1	1	1	1	0	1	1	1	1		_Clostridium_sensu_stricto_12	Clostridiummagnum	83
		_Terrilactibacillus	undefined specie	8	0	1	0	0	0	0	0	1	1	undefined genus	undefined specie	4	1	1	1	1	1	1	1	1	1		undefined genus	undefined specie	8	1	1	1	1	1	1	1	1	1		_KD4-96	undefined specie	82	0	0	0	0	0	0	0
		_Caulobacter	undefined specie	7	0	0	0	0	0	0	0	0	0	undefined genus	undefined specie	3	0	0	0	0	0	0	0	0	0		undefined genus	undefined specie	5	1	1	1	1	1	1	1	1	1		_Tumebacillus	Tumebacilluavium	79	1	1	1	1	1	1	1
		undefined genus	undefined specie	7	0	0	0	0	0	0	0	0	0	undefined genus	undefined specie	3											_Candidatus_Obscuribacter	unculturedbacterium	4	1	0	0	1	0	0	1	1	1		_Bacillus	Bacillusmithii	78	0	1	0	0	0	0	0
		_Chitinophaga	undefined specie	6	0	1	1	0	1	1	1	1	1	undefined genus	undefined specie	2	0	0	0	0	0	0	0	0	0		_Legionella	undefined specie	4	1	0	0	1	0	0	0	1	1		Undefined genus	undefined specie	78	0	1	0	0	0	0	0
		_Sphingobium	undefined specie	4	0	0	0	0	0	0	0	0	0														_Brevundimonas	Variovoraxguangxiensis	3											_Caldibacillus	unculturedcompost	77	0	0	0	0	0	0	0
		_Flavobacterium	Cytophagasp.	3	1	1	1	1	0	1	1	1	1														_Candidatus_Solibacter	unculturedAcidobacteriales	3	1	1	1	0	1	1	1	1	1		_Clostridium_sensu_stricto_1	undefined specie	77
		_Chryseobacterium	undefined specie	3	0	0	0	0	0	0	0	0	0														_Mycobacterium	undefined specie	3											_Gaiella	actinobacteriumWWH12	76	0	1	1	0	0	1	1
		_Chryseobacterium	undefined specie	3	0	0	0	0	0	0	0	0	0														_Reyranella	undefined specie	3	1	1	1	1	0	1	1	1	1		_uncultured	unculturedcompost	75	1	1	1	1	1	1	1
		_TM7a	unculturedbacterium	2																							_Sphingobium	undefined specie	3	1	1	1	1	0	1	1	1	1		_Aneurinibacillus	unculturedbacterium	74
		undefined genus	undefined specie	2																							undefined genus	undefined specie	3	0	0	0	1	1	0	1	1	1		Undefined genus	undefined specie	73	0	0	0	0	0	0	1
																											_Obscuribacteraceae	unculturedbacterium	2	1	1	1	1	0	1	1	1	1		_uncultured	unculturedGeobacillus	72	1	1	1	1	1	1	1
																											_Nordella	Nordellaoligomobilis	2	1	1	1	1	1	1	1	1	1		_Brevibacillus	Brevibacilluginsengisoli	71	1	1	0	0	0	1	0
																											_Pseudomonas	undefined specie	2	0	1	0	0	1	0	0	1	1		_BIrii41	undefined specie	71	1	1	1	1	1	1	1
																											_uncultured	undefined specie	2	1	0	0	0	0	0	1	1	1		_Bacillus	undefined specie	71	1	1	1	1	1	1	1
																											undefined genus	undefined specie	2											_Thermoactinomyces	undefined specie	70	0	0	0	0	0	0	1
																																								_Aneurinibacillus	unculturedbacterium	69	1	0	0	1	0	0	0
																																								_Streptomyces	undefined specie	69	0	0	0	1	0	0	1
																																								_uncultured	undefined specie	68	1	0	1	0	1	1	1
																																								_Thermoactinomyces	undefined specie	68	1	1	1	1	0	1	1
																																								_Beijerinckia	undefined specie	67	1	0	0	1	0	0	0
																																								_Clostridium_sensu_stricto_12	Clostridiummagnum	66	1	1	1	1	1	1	1
																																								_KD4-96	unculturedbacterium	66	1	0	0	1	1	0	0
																																								_Thermoactinomyces	Thermoactinomycesp.	65
																																								_Luedemannella	unculturedbacterium	64	1	1	1	0	1	1	1
																																								Undefined genus	undefined specie	64	1	0	0	0	1	1	1
																																								_Paenibacillus	undefined specie	64	0	0	0	0	0	0	0
																																								Undefined genus	undefined specie	64	0	0	0	0	0	0	0
																																								_Gaiella	actinobacteriumWWH12	63	1	1	1	1	1	1	1
																																								_BIrii41	undefined specie	63
																																								Undefined genus	undefined specie	62	0	0	1	1	0	0	0
																																								_Hydrogenispora	unculturedbacterium	61	1	0	0	1	0	0	0
																																								_Methyloligellaceae	unculturedbacterium	61
																																								_Thermobacillus	Firmicutebacterium	60	1	1	1	1	1	1	1
																																								Undefined genus	undefined specie	59	1	1	1	0	1	0	1
																																								_Streptomyces	undefined specie	59	0	0	0	0	0	0	0
																																								Undefined genus	undefined specie	59	0	0	0	0	0	0	0
																																								_Anaerocolumna	unculturedbacterium	57	1	1	1	1	1	1	1
																																								_Brevibacillus	undefined specie	57	1	1	0	0	0	0	1
																																								_11-24	unculturedbacterium	54	1	1	1	1	1	1	1
																																								Undefined genus	undefined specie	54	1	1	1	1	1	1	1
																																								_Bacillus	undefined specie	53	1	1	1	1	1	1	1
																																								_Altererythrobacter	undefined specie	53	1	0	1	0	1	0	1
																																								_Paenibacillus	undefined specie	53	0	0	0	0	0	0	0
																																								_Anaerocolumna	undefined specie	53
																																								_Nonomuraea	undefined specie	52	1	1	1	1	0	1	1
																																								_uncultured	unculturedbacterium	52	0	0	0	0	0	0	0
																																								_Paenibacillus	undefined specie	52	0	0	0	0	0	0	0
																																								_uncultured	unculturedbacterium	52
																																								_uncultured	undefined specie	51	1	1	1	1	1	1	1
																																								_uncultured	undefined specie	51	1	1	1	1	1	1	1
																																								Undefined genus	undefined specie	51	1	1	1	1	1	1	1
																																								_Aneurinibacillus	unculturedbacterium	51	0	0	0	0	0	0	0
																																								_Oxobacter	undefined specie	50	0	0	0	0	0	0	0
																																								_Nocardioides	undefined specie	50	0	0	0	0	0	0	0
																																								Undefined genus	undefined specie	50	0	0	0	0	0	0	0
																																								_KD4-96	undefined specie	50
																																								_Shimazuella	unculturedbacterium	49	1	1	0	0	1	0	1
																																								_67-14	unculturedbacterium	48	1	1	1	1	1	1	1
																																								_uncultured	undefined specie	48	1	1	1	1	1	1	1
																																								Undefined genus	undefined specie	48	1	1	1	1	1	1	1
																																								_Symbiobacterium	unculturedbacterium	48	0	0	0	0	0	0	0
																																								_Paenibacillus	undefined specie	47	1	0	0	1	0	0	1
																																								_Jatrophihabitans	undefined specie	47	1	1	0	1	1	1	1
																																								_Kribbella	undefined specie	46	1	1	0	0	0	1	0
																																								_Solirubrobacter	undefined specie	46	0	0	0	0	0	0	0
																																								_Bradyrhizobium	undefined specie	46	0	0	0	0	0	0	0
																																								_Bacillus	undefined specie	46	0	0	0	0	0	0	0
																																								_uncultured	metagenome	46
																																								_Bacillus	undefined specie	45	1	1	1	0	0	1	1
																																								_Sporolactobacillus	undefined specie	45	0	0	0	0	0	0	0
																																								_Gaiella	undefined specie	45	0	0	0	0	0	0	1
																																								_Brevibacillus	undefined specie	45	0	0	0	0	0	0	0
																																								_uncultured	undefined specie	44	1	1	1	0	1	1	1
																																								_Kitasatospora	undefined specie	44	1	1	0	0	1	1	1
																																								_Entotheonellaceae	unculturedbacterium	44	0	0	0	0	0	0	0
																																								_Hamadaea	undefined specie	44	0	1	0	0	0	0	0
																																								_BIrii41	uncultureddelta	43	1	0	0	1	0	0	0
																																								_Hydrogenispora	undefined specie	43	1	1	1	1	1	1	1
																																								_Bradyrhizobium	undefined specie	43	1	1	1	1	1	1	1
																																								_uncultured	undefined specie	43	0	0	0	0	0	0	0
																																								_Clostridium_sensu_stricto_1	undefined specie	43	0	0	0	0	0	0	0
																																								_Brevibacillus	undefined specie	43	0	0	0	0	0	0	0
																																								_Desulfitobacterium	Desulfitobacteriumsp.	43
																																								_IMCC26256	undefined specie	43
																																								_uncultured	undefined specie	42	1	0	0	1	0	0	1
																																								_Symbiobacterium	unculturedbacterium	42	0	0	0	0	0	0	0
																																								_Paenibacillus	Paenibacillukoleovorans	42
																																								_Paenibacillus	undefined specie	41	0	0	0	0	0	0	0
																																								_Oxobacter	unculturedbacterium	41
																																								_Microlunatus	undefined specie	41
																																								_uncultured	unculturedactinobacterium	40	1	1	1	1	0	1	1
																																								_TK10	bacteriumEllin6519	40
																																								Undefined genus	undefined specie	40
																																								_Risungbinella	unculturedbacterium	39	1	1	1	1	1	1	1
																																								Undefined genus	undefined specie	39	1	1	1	1	1	1	1
																																								Undefined genus	undefined specie	39	1	0	0	1	0	1	1
																																								_MB-A2-108	metagenome	39	0	0	0	0	0	0	0
																																								_uncultured	unculturedAcidimicrobiaceae	39	0	0	0	1	0	0	0
																																								_Paenibacillus	undefined specie	39	0	0	0	0	0	0	0
																																								_uncultured	undefined specie	38	1	1	1	1	1	1	1
																																								_Novosphingobium	undefined specie	38	1	1	1	0	1	1	1
																																								_MND1	undefined specie	38	1	1	1	1	1	1	1
																																								_Micromonospora	unculturedactinobacterium	37	0	1	0	1	1	0	1
																																								_Hydrogenispora	unculturedbacterium	37	0	0	0	0	0	0	0
																																								_uncultured	unculturedGeobacillus	37	0	0	0	0	0	0	1
																																								_Thermincola	unidentifiedeubacterium	36	0	0	0	1	1	0	0
																																								_Phenylobacterium	undefined specie	36	0	1	0	0	0	1	1
																																								_Bacillus	undefined specie	36	0	0	0	0	1	0	0
																																								Undefined genus	undefined specie	36	0	0	0	0	0	0	0
																																								_Paenibacillus	Firmicutebacterium	35	1	1	1	1	0	1	1
																																								_Subgroup_5	unculturedbacterium	35	1	1	1	1	1	1	1
																																								_Thermobacillus	unculturedcompost	35	1	0	0	1	0	0	0
																																								_Thermicanus	unculturedGeobacillus	35	1	1	1	1	1	1	1
																																								_Sphingomonas	undefined specie	35	1	1	1	1	1	1	1
																																								_Nocardioides	undefined specie	35	1	1	1	1	1	1	1
																																								_Bacillus	Bacillunealsonii	35	0	0	0	0	0	0	0
																																								_Shimazuella	unculturedbacterium	35	0	0	0	0	0	0	0
																																								_Vicinamibacteraceae	undefined specie	35	0	0	0	0	0	0	0
																																								_uncultured	undefined specie	35	0	1	0	0	1	0	1
																																								_Shimazuella	undefined specie	35	0	0	0	0	0	0	0
																																								_Rubrobacter	metagenome	34	1	1	0	1	1	0	1
																																								_MB-A2-108	undefined specie	34	1	1	0	1	0	0	0
																																								_Brevibacillus	undefined specie	34	1	1	1	1	1	1	1
																																								_67-14	undefined specie	34	1	1	0	1	1	0	1
																																								_Desulfitobacterium	Desulfitobacteriumsp.	34	0	0	0	0	0	0	0
																																								_Jatrophihabitans	undefined specie	34	0	0	1	1	0	0	1
																																								_Paenibacillus	Paenibacillucisolokensis	33	1	1	1	1	1	1	1
																																								_Rokubacteriales	unculturedbacterium	33	1	1	1	1	0	1	1
																																								_Sphingobium	undefined specie	33	1	0	0	1	0	0	0
																																								_Pedomicrobium	undefined specie	33	1	1	1	1	1	1	1
																																								_Brevibacillus	undefined specie	33	1	1	1	1	1	1	1
																																								_Brevibacillus	undefined specie	33	1	0	1	0	0	1	1
																																								Undefined genus	undefined specie	33	1	1	1	1	1	1	1
																																								Undefined genus	undefined specie	33	1	1	1	1	1	1	1
																																								_Desulfitobacterium	unculturedbacterium	33	0	0	0	0	0	0	0
																																								_Hydrogenispora	unidentifiedeubacterium	33	0	0	0	0	0	0	0
																																								_Paenibacillus	undefined specie	33
																																								_Oxobacter	unculturedcompost	32	1	1	1	0	0	1	1
																																								_Aeribacillus	undefined specie	32	1	1	1	1	1	1	1
																																								_Streptomyces	undefined specie	32	0	0	0	0	0	0	0
																																								_Gaiella	undefined specie	32	0	0	0	0	0	0	0
																																								_Brevibacillus	unculturedbacterium	32
																																								_Paenibacillus	Paenibacillugorillae	31	1	1	1	1	1	1	1
																																								_Shimazuella	unculturedbacterium	31	1	1	1	1	1	1	1
																																								_MB-A2-108	unculturedbacterium	31	1	1	1	1	1	1	1
																																								_Gemmatimonas	unculturedbacterium	31	1	1	1	1	1	1	1
																																								_Acidibacter	unculturedproteobacterium	31	1	1	1	1	1	1	1
																																								_TK10	undefined specie	31	1	1	1	1	1	1	1
																																								_Gaiella	unculturedConexibacteraceae	31	0	0	0	0	0	0	0
																																								_uncultured	wastewatermetagenome	31	0	0	0	0	0	0	0
																																								Undefined genus	undefined specie	31
																																								_Streptomyces	undefined specie	30	1	1	1	1	1	1	0
																																								_Oxobacter	undefined specie	30	1	0	0	1	0	0	0
																																								_Candidatus_Udaeobacter	undefined specie	30	1	1	0	1	0	1	0
																																								_Nocardioides	Marmoricolasp.	30	0	0	0	1	0	0	0
																																								_Pedomicrobium	unculturedbacterium	30	0	0	0	0	0	0	0
																																								_Paenibacillus	undefined specie	30	0	0	0	0	0	0	0
																																								_Brevibacillus	undefined specie	30	0	0	0	0	0	0	0
																																								Undefined genus	undefined specie	30	0	0	0	0	0	0	0
																																								Undefined genus	undefined specie	30	0	0	0	0	0	0	0
																																								Undefined genus	undefined specie	30	0	0	0	0	0	0	0
																																								_67-14	metagenome	29	1	1	1	1	0	1	1
																																								_Gitt-GS-136	unculturedbacterium	29	1	1	1	1	1	1	1
																																								_Reyranella	undefined specie	29	1	1	1	1	1	1	1
																																								_Candidatus_Solibacter	undefined specie	29	1	1	1	1	1	1	1
																																								_Aneurinibacillus	undefined specie	29	1	1	1	1	1	1	1
																																								_uncultured	undefined specie	29	0	0	0	0	0	0	0
																																								_Gaiella	undefined specie	29	0	0	0	0	0	0	0
																																								_67-14	undefined specie	29	0	0	0	0	0	0	0
																																								_Paenibacillus	Paenibacilluhemerocallicola	28	1	0	0	1	0	0	1
																																								_Effusibacillus	unculturedbacterium	28	1	1	1	1	1	1	1
																																								_Brevibacillus	undefined specie	28	1	0	0	1	0	0	0
																																								Undefined genus	undefined specie	28	1	0	1	0	1	0	1
																																								_Oxobacter	unculturedbacterium	28	0	0	0	0	0	0	0
																																								_Thermoactinomyces	undefined specie	28	0	0	0	0	0	0	1
																																								_Paenibacillus	undefined specie	28	0	1	0	1	0	0	1
																																								_Bacillus	undefined specie	28	0	0	0	1	0	1	0
																																								_Bacillus	undefined specie	28	0	0	0	0	0	0	0
																																								Undefined genus	undefined specie	28	0	0	0	0	0	0	0
																																								_Paenibacillus	unculturedFirmicutes	27	1	1	1	1	1	1	1
																																								_Pseudoclostridium	undefined specie	27	1	1	1	1	1	1	1
																																								Undefined genus	undefined specie	27	1	0	1	0	1	1	1
																																								_Thermincola	unculturedbacterium	27
																																								_Hydrogenispora	undefined specie	27
																																								_uncultured	undefined specie	26	1	1	1	1	1	1	1
																																								_Gaiella	undefined specie	26	1	1	1	1	1	1	0
																																								_Brevibacillus	undefined specie	26	1	1	1	1	1	1	1
																																								_Brevibacillus	undefined specie	26	1	1	1	1	1	1	1
																																								Undefined genus	undefined specie	26	1	1	1	1	0	1	1
																																								_uncultured	metagenome	26	0	1	0	1	1	0	1
																																								_uncultured	undefined specie	26	0	0	0	0	0	0	0
																																								_Mycobacterium	undefined specie	26	0	0	0	0	0	0	0
																																								_Reyranella	undefined specie	26
																																								_uncultured	unculturedbacterium	25	1	1	1	1	1	1	1
																																								_Hydrogenispora	unidentifiedeubacterium	25	1	1	1	1	1	1	1
																																								_Vicinamibacteraceae	undefined specie	25	1	1	1	1	1	1	1
																																								_Streptomyces	undefined specie	25	1	1	1	1	1	1	1
																																								_Aeribacillus	undefined specie	25	1	1	1	1	1	1	1
																																								_uncultured	unculturedKtedonobacter	25	0	1	1	0	0	0	0
																																								_Solirubrobacter	undefined specie	25	0	0	0	0	0	0	0
																																								_Pseudonocardia	undefined specie	25	0	0	0	0	0	0	0
																																								_Nordella	undefined specie	25	0	0	0	0	0	0	0
																																								Undefined genus	undefined specie	25	0	1	0	0	1	0	0
																																								Undefined genus	undefined specie	25	0	0	0	0	0	0	0
																																								_Micromonospora	unculturedactinobacterium	24	1	1	0	1	0	0	0
																																								_Sphingomonas	undefined specie	24	1	1	1	1	1	1	1
																																								Undefined genus	undefined specie	24	1	1	1	1	1	1	1
																																								_Hydrogenispora	unculturedbacterium	24	0	0	0	0	1	0	1
																																								_Entotheonellaceae	unculturedbacterium	24	0	0	0	0	0	0	0
																																								_67-14	unculturedSolirubrobacter	24	0	0	0	0	0	0	0
																																								_uncultured	undefined specie	24	0	0	0	0	0	0	0
																																								_Hydrogenispora	undefined specie	24	0	0	0	0	0	0	0
																																								Undefined genus	undefined specie	24	0	0	0	1	0	0	0
																																								Undefined genus	undefined specie	24	0	1	0	0	0	0	0
																																								Undefined genus	undefined specie	24	0	0	0	0	0	0	0
																																								_Candidatus_Xiphinematobacter	unculturedbacterium	24
																																								_Sphingomonas	undefined specie	24
																																								_Gitt-GS-136	undefined specie	24
																																								_Reyranella	undefined specie	23	1	0	1	0	0	1	1
																																								_IMCC26256	undefined specie	23	1	1	1	1	1	1	1
																																								_Allorhizobium-Neorhizobium-Pararhizobium-Rhizobium	undefined specie	23	1	1	0	0	0	1	0
																																								_uncultured	unculturedAcidimicrobiaceae	23	0	0	0	0	1	0	1
																																								_Gemmatimonas	unculturedbacterium	22	1	0	0	1	0	0	0
																																								_Brevibacillus	unculturedcompost	22	1	1	0	1	1	0	1
																																								_Haliangium	unculturedMyxococcales	22	1	0	0	0	0	0	0
																																								_uncultured	undefined specie	22	1	0	1	1	1	1	1
																																								_Gaiella	undefined specie	22	1	1	1	1	1	1	1
																																								_Cohnella	undefined specie	22	1	1	1	1	1	1	1
																																								_Thermoactinomyces	Thermoactinomycesp.	22	0	0	0	0	0	0	0
																																								_Vicinamibacteraceae	undefined specie	22	0	0	0	0	0	0	0
																																								_uncultured	undefined specie	22	0	0	0	0	0	0	0
																																								_Pelotomaculum	undefined specie	22	0	0	0	0	0	0	0
																																								_Cohnella	undefined specie	22	0	0	0	0	0	0	0
																																								_Planifilum	undefined specie	22
																																								_KF-JG30-B3	undefined specie	22
																																								_bacteriap25	metagenome	21	1	1	1	1	1	1	1
																																								_Thermobacillus	Thermobacillusp.	21	1	1	1	0	1	1	1
																																								_Symbiobacterium	unculturedbacterium	21	1	1	1	1	1	1	1
																																								_Thermincola	unculturedPeptococcaceae	21	1	1	1	1	1	1	1
																																								_uncultured	undefined specie	21	1	1	1	1	1	1	1
																																								_RBG-13-54-9	undefined specie	21	1	0	1	0	0	1	1
																																								_Mycobacterium	undefined specie	21	1	1	1	0	0	1	1
																																								_Luedemannella	undefined specie	21	1	1	1	1	1	1	1
																																								_Brevibacillus	Aeribacillupallidus	21	0	0	0	0	0	0	0
																																								_Bacillus	Bacilluazotoformans	21	0	0	0	0	0	0	0
																																								_Microvirga	Microvirgamassiliensis	21	0	0	0	0	0	0	0
																																								_Candidatus_Obscuribacter	unculturedbacterium	21	0	1	0	0	0	0	0
																																								_uncultured	undefined specie	21	0	0	0	0	0	0	0
																																								_Romboutsia	undefined specie	21	0	0	0	0	0	0	0
																																								_Aeromicrobium	undefined specie	21	0	0	0	0	0	0	0
																																								_Acidothermus	undefined specie	21	0	0	0	0	0	0	0
																																								Undefined genus	undefined specie	21	0	0	0	0	1	0	1
																																								_Phaselicystis	unculturedPolyangiaceae	20	1	1	1	1	1	1	1
																																								_uncultured	undefined specie	20	1	0	0	0	0	0	1
																																								_Gaiella	undefined specie	20	1	0	0	1	1	0	0
																																								_Effusibacillus	undefined specie	20	1	1	1	0	0	1	1
																																								_67-14	unculturedSolirubrobacter	20	0	0	0	0	0	0	0
																																								_uncultured	undefined specie	20	0	0	0	0	0	0	0
																																								_uncultured	undefined specie	20	0	0	0	0	0	0	0
																																								_Thermobacillus	undefined specie	20	0	0	0	0	0	0	0
																																								Undefined genus	undefined specie	20	0	0	0	0	0	0	0
																																								Undefined genus	undefined specie	20	0	0	0	0	0	0	0
																																								_67-14	undefined specie	20
																																								_Paenibacillus	Paenibacillulautus	19	1	1	1	1	1	1	1
																																								_Entotheonellaceae	unculturedbacterium	19	1	1	1	1	0	1	1
																																								_Hydrogenispora	unculturedClostridia	19	1	0	1	1	1	0	1
																																								_uncultured	undefined specie	19	1	1	1	1	1	1	1
																																								_Clostridium_sensu_stricto_13	undefined specie	19	1	1	1	1	1	1	1
																																								_Cohnella	Paenibacillusp.	19	0	0	0	0	0	0	1
																																								_Candidatus_Udaeobacter	Spartobacteriabacterium	19	0	0	1	1	1	0	1
																																								_Sporomusa	Sporomusaacidovorans	19	0	0	0	0	0	0	0
																																								_Anaerocolumna	undefined specie	19	0	0	0	0	0	0	0
																																								Undefined genus	undefined specie	19	0	0	0	0	0	0	0
																																								_ADurb.Bin063-1	bacteriumEllin515	19
																																								_Phyllobacterium	undefined specie	19
																																								_Paenibacillus	undefined specie	19
																																								_UTCFX1	unculturedbacterium	18	1	0	0	1	1	0	1
																																								_KD4-96	unculturedbacterium	18	1	1	1	1	1	1	1
																																								_Microvirga	undefined specie	18	1	1	0	0	0	0	1
																																								_Lachnotalea	undefined specie	18	1	1	1	1	1	1	1
																																								_Flavobacterium	undefined specie	18	1	0	1	0	1	1	1
																																								_Candidatus_Alysiosphaera	undefined specie	18	1	0	0	1	1	0	0
																																								Undefined genus	undefined specie	18	1	0	0	1	0	0	0
																																								_Symbiobacterium	unculturedbacterium	18	0	0	0	0	0	0	0
																																								_uncultured	undefined specie	18	0	1	0	0	0	0	0
																																								_uncultured	undefined specie	18	0	0	0	0	0	0	0
																																								_Polycladomyces	undefined specie	18	0	0	0	0	0	0	0
																																								_Brevibacillus	undefined specie	18	0	0	0	0	0	0	0
																																								_Salinispora	unculturedbacterium	18
																																								_Solirubrobacter	undefined specie	18
																																								_S085	metagenome	17	1	1	1	1	1	1	1
																																								_MB-A2-108	unculturedbacterium	17	1	1	1	1	0	1	1
																																								_Vicinamibacteraceae	undefined specie	17	1	0	0	0	1	0	1
																																								_uncultured	undefined specie	17	1	1	1	0	1	1	1
																																								_uncultured	undefined specie	17	1	1	0	0	1	0	1
																																								_uncultured	undefined specie	17	1	0	0	1	1	0	0
																																								_TK10	undefined specie	17	1	1	0	0	1	1	1
																																								Undefined genus	undefined specie	17	1	1	1	1	1	1	1
																																								_Brevibacillus	Aeribacillupallidus	17	0	0	0	0	0	0	0
																																								_uncultured	undefined specie	17	0	0	0	0	0	0	0
																																								_uncultured	undefined specie	17	0	0	0	0	0	0	0
																																								_Reyranella	undefined specie	17	0	0	0	0	0	0	0
																																								_Pla4_lineage	undefined specie	17	0	0	0	0	0	0	0
																																								_Paenibacillus	undefined specie	17	0	0	0	0	0	0	0
																																								_Mycobacterium	undefined specie	17	0	0	0	0	0	0	0
																																								_IMCC26256	undefined specie	17	0	1	0	0	0	0	1
																																								_Gaiella	undefined specie	17	0	0	0	0	0	0	0
																																								_Cohnella	undefined specie	17	0	0	0	0	0	0	0
																																								Undefined genus	undefined specie	17	0	0	0	0	0	0	0
																																								_Paenibacillus	Paenibacillualginolyticus	17
																																								_Sporomusa	Sporomusaacidovorans	17
																																								_Acidothermus	unculturedactinobacterium	17
																																								Undefined genus	undefined specie	17
																																								_TM7	unculturedCandidatus	16	1	0	0	1	1	0	1
																																								_Shinella	undefined specie	16	1	0	0	1	0	0	0
																																								Undefined genus	undefined specie	16	1	0	0	1	0	0	0
																																								Undefined genus	undefined specie	16	1	1	1	1	1	1	1
																																								_Streptomyces	undefined specie	16	0	0	0	0	0	0	0
																																								_Shimazuella	undefined specie	16	0	0	0	0	0	0	0
																																								_Paenibacillus	undefined specie	16	0	0	0	0	0	0	0
																																								_Vicinamibacteraceae	undefined specie	16
																																								_uncultured	undefined specie	16
																																								_uncultured	undefined specie	16
																																								_Brevibacillus	Aeribacillupallidus	15	1	1	1	1	1	1	1
																																								_WD2101_soil_group	unculturedbacterium	15	1	1	1	1	1	1	1
																																								_Oxobacter	unculturedbacterium	15	1	1	1	0	1	1	1
																																								_MB-A2-108	unculturedbacterium	15	1	0	0	1	0	0	0
																																								_Candidatus_Koribacter	unculturedbacterium	15	1	0	0	0	0	0	0
																																								_Shimazuella	undefined specie	15	1	0	0	1	0	0	0
																																								_Nordella	undefined specie	15	1	1	1	1	1	1	1
																																								_Nocardia	undefined specie	15	1	1	0	0	1	1	0
																																								_Anaerosporobacter	undefined specie	15	1	1	1	1	1	1	1
																																								_Allorhizobium-Neorhizobium-Pararhizobium-Rhizobium	undefined specie	15	1	1	1	1	1	1	1
																																								Undefined genus	undefined specie	15	1	1	1	1	1	1	1
																																								_Paenibacillus	Paenibacillutumbae	15	0	0	0	0	0	0	0
																																								_Thermoactinomyces	unculturedbacterium	15	0	0	0	0	0	0	0
																																								_Oxobacter	unculturedbacterium	15	0	0	0	0	0	0	0
																																								_JG30-KF-AS9	unculturedbacterium	15	0	0	0	0	1	0	0
																																								_Entotheonellaceae	unculturedbacterium	15	0	0	0	0	0	0	0
																																								_BRH-c20a	unculturedbacterium	15	0	0	0	0	0	0	0
																																								_Subgroup_22	unculturedproteobacterium	15	0	0	0	0	0	0	0
																																								_Subgroup_17	undefined specie	15	0	0	0	0	0	0	0
																																								_Paenibacillus	undefined specie	15	0	0	0	0	0	0	1
																																								_Paenibacillus	undefined specie	15	0	0	0	0	0	0	0
																																								_Paenibacillus	undefined specie	15	0	0	0	0	0	0	0
																																								Undefined genus	undefined specie	15	0	0	0	0	0	0	0
																																								_Nocardioides	undefined specie	15
																																								_Gaiella	undefined specie	15
																																								_Brevibacillus	undefined specie	15
																																								Undefined genus	undefined specie	15
																																								_Lutispora	unculturedbacterium	14	1	1	1	1	1	1	1
																																								_uncultured	unculturedsoil	14	1	1	1	1	1	1	1
																																								_uncultured	undefined specie	14	1	1	1	1	1	1	1
																																								_Paenibacillus	undefined specie	14	1	1	1	1	1	1	1
																																								_Paenibacillus	undefined specie	14	1	1	0	0	0	0	1
																																								_67-14	undefined specie	14	1	1	1	1	1	1	1
																																								Undefined genus	undefined specie	14	1	1	1	1	1	1	1
																																								Undefined genus	undefined specie	14	1	0	0	1	0	1	1
																																								_uncultured	metagenome	14	0	0	0	0	0	0	0
																																								_Anaerocolumna	unculturedbacterium	14	0	0	0	0	0	0	0
																																								_uncultured	unculturedKtedobacteria	14	0	0	0	0	0	0	0
																																								_Latescibacterota	undefined specie	14	0	0	0	0	0	0	0
																																								_Clostridium_sensu_stricto_1	undefined specie	14	0	0	0	0	0	0	0
																																								Undefined genus	undefined specie	14	0	0	0	0	0	0	0
																																								_Labrys	undefined specie	14
																																								_Flavitalea	undefined specie	14
																																								_bacteriap25	metagenome	13	1	1	1	1	1	1	1
																																								_Clostridium_sensu_stricto_8	unculturedbacterium	13	1	0	1	1	1	0	1
																																								_WD2101_soil_group	undefined specie	13	1	1	1	1	1	1	1
																																								_uncultured	undefined specie	13	1	1	1	1	1	1	1
																																								_TK10	undefined specie	13	1	0	0	1	0	0	0
																																								_Rhodoplanes	undefined specie	13	1	0	0	1	1	0	0
																																								_Microvirga	undefined specie	13	1	1	1	1	1	1	1
																																								_Microvirga	undefined specie	13	1	1	1	1	0	1	1
																																								_Lysinibacillus	undefined specie	13	1	1	1	0	0	1	1
																																								_Clostridium_sensu_stricto_10	undefined specie	13	1	1	0	0	1	1	0
																																								Undefined genus	undefined specie	13	1	1	1	1	1	1	1
																																								_Thermicanus	Thermicanuaegyptius	13	0	0	0	0	0	0	1
																																								_Ilumatobacter	undefined specie	13	0	0	0	0	0	0	0
																																								_Desulfotomaculum	undefined specie	13	0	0	0	0	0	0	0
																																								_CCD24	undefined specie	13	0	0	0	0	0	0	0
																																								_BIrii41	undefined specie	13	0	0	0	0	0	0	0
																																								Undefined genus	undefined specie	13	0	0	0	0	1	0	0
																																								Undefined genus	undefined specie	13	0	1	0	0	0	0	0
																																								_Entotheonellaceae	unculturedbacterium	13
																																								_Steroidobacter	undefined specie	13
																																								_RB41	undefined specie	13
																																								_Hyphomicrobium	undefined specie	13
																																								_Gemmatimonas	undefined specie	13
																																								_Ammoniphilus	undefined specie	13
																																								_Clostridium_sensu_stricto_18	Clostridiumbotulinum	12	1	1	1	1	1	1	1
																																								_Pseudoxanthomonas	Pseudoxanthomonamexicana	12	1	1	1	1	1	1	1
																																								_uncultured	undefined specie	12	1	0	0	0	0	0	0
																																								_Iamia	undefined specie	12	1	0	0	1	0	0	1
																																								_Haliangium	undefined specie	12	1	0	0	1	0	0	0
																																								_Clostridium_sensu_stricto_13	undefined specie	12	1	1	1	1	1	1	1
																																								Undefined genus	undefined specie	12	1	1	1	1	1	1	1
																																								_Edaphobaculum	bacterium	12	0	0	0	0	0	0	0
																																								_Xanthobacter	undefined specie	12	0	0	0	0	1	0	0
																																								_uncultured	undefined specie	12	0	0	0	0	0	0	0
																																								_uncultured	undefined specie	12	0	0	0	0	0	0	0
																																								_Pelotomaculum	undefined specie	12	0	0	0	0	0	0	0
																																								_Paenibacillus	undefined specie	12	0	0	0	0	0	0	0
																																								Undefined genus	undefined specie	12	0	0	0	0	0	0	0
																																								_Latescibacterota	undefined specie	12
																																								_Clostridium_sensu_stricto_1	undefined specie	12
																																								Undefined genus	undefined specie	12
																																								_R7C24	unculturedbacterium	11	1	1	1	1	1	1	1
																																								_Pirellula	unculturedPasteuria	11	1	1	1	1	1	1	1
																																								_SWB02	undefined specie	11	1	1	1	1	1	1	1
																																								_Fictibacillus	undefined specie	11	1	1	1	1	1	1	1
																																								_Ellin517	undefined specie	11	1	1	1	1	1	1	1
																																								_Dongia	undefined specie	11	1	1	1	1	1	1	1
																																								_Latescibacteraceae	metagenome	11	0	0	0	0	0	0	0
																																								_Paenibacillus	Paenibacilluvalidus	11	0	0	0	0	0	0	0
																																								_Defluviicoccus	unculturedDefluviicoccus	11	0	0	0	0	0	0	0
																																								_uncultured	undefined specie	11	0	0	1	0	1	0	0
																																								_uncultured	undefined specie	11	0	0	0	0	0	0	0
																																								_Paenibacillus	undefined specie	11	0	0	0	0	0	0	0
																																								_Nocardioides	undefined specie	11	0	0	0	0	0	0	0
																																								_Haliangium	undefined specie	11	0	0	0	0	0	0	0
																																								_Candidatus_Udaeobacter	undefined specie	11	0	0	0	0	0	0	0
																																								_67-14	undefined specie	11	0	0	0	0	0	0	0
																																								Undefined genus	undefined specie	11	0	0	0	0	0	0	0
																																								_Oxobacter	undefined specie	11
																																								_Latescibacterota	metagenome	10	1	1	1	0	1	1	1
																																								_uncultured	unculturedbacterium	10	1	1	1	1	1	1	1
																																								_uncultured	undefined specie	10	1	1	1	1	1	1	1
																																								_NK4A214_group	undefined specie	10	1	1	1	1	1	1	1
																																								_Isoptericola	undefined specie	10	1	0	1	0	0	1	1
																																								_Cohnella	undefined specie	10	1	1	1	1	1	1	1
																																								_Clostridia_UCG-014	undefined specie	10	1	0	0	0	0	0	1
																																								_67-14	undefined specie	10	1	1	1	1	1	1	1
																																								_uncultured	unculturedAcetobacteraceae	10	0	0	0	0	0	0	0
																																								_uncultured	unculturedbacterium	10	0	0	0	0	1	0	0
																																								_HN-HF0106	unculturedbacterium	10	0	1	0	0	0	0	1
																																								_FFCH5858	unculturedbacterium	10	0	0	0	0	1	0	0
																																								_Pedosphaeraceae	unculturedsoil	10	0	0	0	0	1	0	0
																																								_uncultured	undefined specie	10	0	0	0	0	0	0	0
																																								_uncultured	undefined specie	10	0	0	0	0	0	0	0
																																								_uncultured	undefined specie	10	0	0	0	0	0	0	0
																																								_Paenibacillus	undefined specie	10	0	0	1	1	0	0	1
																																								_OM190	undefined specie	10	0	0	0	0	0	0	1
																																								_Latescibacterota	undefined specie	10	0	0	0	0	0	0	0
																																								_Bacillus	undefined specie	10	0	0	0	0	1	0	1
																																								_Anaerovorax	undefined specie	10	0	0	0	0	0	0	0
																																								Undefined genus	undefined specie	10	0	1	0	0	0	0	0
																																								Undefined genus	undefined specie	10	0	0	0	0	0	0	0
																																								_CL500-29_marine_group	metagenome	10
																																								_uncultured	unculturedbacterium	10
																																								Undefined genus	undefined specie	10
																																								Undefined genus	undefined specie	10
																																								_Tepidimicrobium	Clostridiumsp.	9	1	0	0	1	1	1	1
																																								_Pedosphaeraceae	unculturedbacterium	9	1	1	1	1	1	1	1
																																								_Oxobacter	unculturedbacterium	9	1	1	1	1	1	1	1
																																								_Fonticella	unculturedbacterium	9	1	1	1	1	1	1	1
																																								_BIrii41	unculturedbacterium	9	1	1	1	1	1	1	1
																																								_Anaeromyxobacter	unculturedbacterium	9	1	1	1	1	1	1	1
																																								_Pir4_lineage	unculturedsoil	9	1	1	1	1	1	1	1
																																								_Vicinamibacteraceae	undefined specie	9	1	1	1	1	1	1	1
																																								_Paenibacillus	undefined specie	9	1	1	1	1	0	1	1
																																								_Opitutus	undefined specie	9	1	0	0	0	0	0	1
																																								Undefined genus	undefined specie	9	1	1	1	1	1	1	1
																																								Undefined genus	undefined specie	9	1	1	1	1	0	1	1
																																								_Cohnella	Cohnellathermotolerans	9	0	0	0	0	0	0	0
																																								_uncultured	metagenome	9	0	0	0	0	0	0	0
																																								_Seinonella	unculturedbacterium	9	0	0	0	0	0	0	0
																																								_Oxobacter	unculturedbacterium	9	0	0	0	0	0	0	0
																																								_Oxobacter	unculturedbacterium	9	0	0	0	0	0	0	0
																																								_Pajaroellobacter	undefined specie	9	0	0	0	0	0	0	0
																																								_Paenibacillus	undefined specie	9	0	0	0	0	0	0	0
																																								_D8A-2	undefined specie	9	0	0	0	0	1	0	0
																																								_Cutibacterium	undefined specie	9	0	0	1	0	1	1	1
																																								_Clostridium_sensu_stricto_3	undefined specie	9	0	0	0	0	0	0	0
																																								_Clostridioides	undefined specie	9	0	1	0	1	1	0	1
																																								_Bryobacter	undefined specie	9	0	0	0	0	0	0	0
																																								_Acinetobacter	undefined specie	9	0	0	0	0	0	0	0
																																								Undefined genus	undefined specie	9	0	0	0	1	0	0	1
																																								Undefined genus	undefined specie	9	0	0	0	0	0	0	0
																																								Undefined genus	undefined specie	9	0	0	0	0	0	0	0
																																								_Oxobacter	unculturedbacterium	9
																																								_Monoglobus	unculturedFirmicutes	9
																																								_Paenibacillus	undefined specie	9
																																								_Paenibacillus	undefined specie	9
																																								_Nocardioides	undefined specie	9
																																								_Allokutzneria	Allokutzneriaalbata	8	1	1	0	0	1	0	1
																																								_Pelomonas	Pelomonapuraquae	8	1	1	1	1	1	1	1
																																								_Vicinamibacteraceae	undefined specie	8	1	1	1	0	0	1	1
																																								_Thermincola	undefined specie	8	1	1	1	1	1	1	1
																																								_Pedomicrobium	undefined specie	8	1	1	0	0	0	0	1
																																								_Paenibacillus	undefined specie	8	1	1	1	1	1	1	1
																																								_Flavisolibacter	undefined specie	8	1	0	0	1	0	0	0
																																								_Anaerospora	undefined specie	8	1	1	0	0	1	0	1
																																								Undefined genus	undefined specie	8	1	1	1	1	1	1	1
																																								_Iamia	bacteriumEllin5247	8	0	0	0	0	0	0	0
																																								_Subgroup_2	unculturedAcidobacteria	8	0	0	0	0	0	0	0
																																								_Oxobacter	unculturedbacterium	8	0	1	0	0	0	0	0
																																								_Amaricoccus	unculturedbacterium	8	0	0	1	1	1	0	1
																																								_Subgroup_7	unculturedDesulfovirga	8	0	0	0	0	0	0	0
																																								_uncultured	undefined specie	8	0	0	0	0	0	0	0
																																								_BIrii41	undefined specie	8	0	0	0	0	0	0	0
																																								Undefined genus	undefined specie	8	0	0	0	0	0	0	0
																																								Undefined genus	undefined specie	8	0	0	0	0	0	0	0
																																								Undefined genus	undefined specie	8	0	0	0	0	0	0	0
																																								_Brevibacillus	Aeribacillupallidus	8
																																								_uncultured	unculturedbacterium	8
																																								_uncultured	undefined specie	8
																																								_Lysobacter	undefined specie	8
																																								_uncultured	metagenome	7	1	1	1	1	1	1	1
																																								_MB-A2-108	unculturedCatenuloplanes	7	1	1	1	1	1	1	1
																																								_uncultured	unculturedClostridium	7	1	0	1	0	0	0	1
																																								_BIrii41	unculturedPolyangiaceae	7	1	1	1	1	1	1	1
																																								_Bdellovibrio	unculturedsoil	7	1	1	0	0	1	1	0
																																								_Clostridium_sensu_stricto_12	undefined specie	7	1	1	1	1	1	1	1
																																								_Clostridium_sensu_stricto_12	undefined specie	7	1	1	1	0	1	1	1
																																								Undefined genus	undefined specie	7	1	1	1	1	1	1	1
																																								_uncultured	metagenome	7	0	0	0	0	0	0	0
																																								_Bryobacter	metagenome	7	0	0	0	0	0	0	0
																																								_uncultured	unculturedAcidimicrobiia	7	0	0	0	0	0	0	0
																																								_UCG-010	unculturedbacterium	7	0	0	0	0	0	0	0
																																								_Subgroup_25	unculturedbacterium	7	0	0	0	0	0	0	0
																																								_Candidatus_Finniella	unculturedbacterium	7	0	0	0	0	1	0	0
																																								_Paenibacillus	unculturedFirmicutes	7	0	0	0	0	0	0	0
																																								_uncultured	undefined specie	7	0	0	0	0	1	0	0
																																								_uncultured	undefined specie	7	0	0	0	0	0	0	0
																																								_SC-I-84	undefined specie	7	0	0	0	0	0	0	0
																																								_Ktedonobacter	undefined specie	7	0	0	0	0	0	0	0
																																								_IMCC26256	undefined specie	7	0	0	0	0	1	0	0
																																								_HN-HF0106	undefined specie	7	0	0	0	0	0	0	0
																																								_Dongia	undefined specie	7	0	0	0	0	0	0	0
																																								_Cohnella	undefined specie	7	0	0	0	0	1	0	0
																																								_A4b	undefined specie	7	0	0	0	0	0	0	0
																																								Undefined genus	undefined specie	7	0	0	0	0	0	0	0
																																								Undefined genus	undefined specie	7	0	0	0	0	0	0	0
																																								_uncultured	metagenome	7
																																								_uncultured	undefined specie	7
																																								_Bacillus	undefined specie	7
																																								_Sulfurifustis	unculturedbacterium	6	1	1	0	1	1	0	1
																																								_OLB14	unculturedbacterium	6	1	0	0	0	0	0	0
																																								_Fonticella	unculturedbacterium	6	1	0	0	1	0	0	0
																																								_Effusibacillus	unculturedbacterium	6	1	0	1	1	0	0	1
																																								_Cytophaga	unculturedbacterium	6	1	0	1	0	0	1	1
																																								_uncultured	undefined specie	6	1	1	1	1	1	0	1
																																								_Paenibacillus	undefined specie	6	1	1	1	1	1	1	1
																																								_Desulfosporosinus	undefined specie	6	1	0	0	1	0	0	1
																																								Undefined genus	undefined specie	6	1	1	1	1	1	1	1
																																								Undefined genus	undefined specie	6	1	1	1	1	1	1	1
																																								Undefined genus	undefined specie	6	1	1	1	1	1	1	1
																																								Undefined genus	undefined specie	6	1	1	1	0	1	1	1
																																								Undefined genus	undefined specie	6	1	1	0	0	1	0	1
																																								_Kyrpidia	Kyrpidiaspormannii	6	0	0	0	1	0	0	0
																																								_uncultured	unculturedbacterium	6	0	0	0	0	0	0	0
																																								_uncultured	unculturedbacterium	6	0	0	0	0	0	0	0
																																								_Hydrogenispora	unculturedbacterium	6	0	0	0	0	0	0	0
																																								_Thermincola	unculturedeubacterium	6	0	0	0	0	0	0	0
																																								_Caldicoprobacter	unculturedFirmicutes	6	0	0	0	1	0	0	1
																																								_0319-6G20	unculturedRoseobacter	6	0	0	0	0	0	0	0
																																								_Pseudomonas	undefined specie	6	0	0	0	0	1	0	0
																																								_OM27_clade	undefined specie	6	0	0	0	0	1	0	1
																																								_Cupriavidus	undefined specie	6	0	0	0	0	0	0	0
																																								Undefined genus	undefined specie	6	0	0	0	0	0	0	0
																																								Undefined genus	undefined specie	6	0	0	0	0	0	0	0
																																								_uncultured	unculturedbacterium	6
																																								_uncultured	unculturedbacterium	6
																																								_AKYH767	unculturedbacterium	6
																																								_ZOR0006	unculturedorganism	6
																																								_uncultured	undefined specie	6
																																								_uncultured	undefined specie	6
																																								_uncultured	undefined specie	6
																																								_PLTA13	undefined specie	6
																																								_MND1	undefined specie	6
																																								Undefined genus	undefined specie	6
																																								_Symbiobacterium	unculturedbacterium	5	1	1	1	1	1	1	1
																																								_KD4-96	unculturedbacterium	5	1	1	1	1	1	1	1
																																								_KD3-10	unculturedbacterium	5	1	1	1	1	1	1	1
																																								_Anaerosinus	unculturedbacterium	5	1	0	0	1	0	1	0
																																								_uncultured	unculturedsoil	5	1	0	0	1	0	1	0
																																								_Saccharimonadales	undefined specie	5	1	0	0	1	0	0	0
																																								_Pedomicrobium	undefined specie	5	1	1	0	1	1	0	1
																																								_Nitrospira	undefined specie	5	1	0	1	1	0	0	0
																																								_Filimonas	undefined specie	5	1	1	1	1	1	1	1
																																								_Ferrovibrio	undefined specie	5	1	1	1	1	0	1	1
																																								_AKYH767	undefined specie	5	1	1	0	1	1	0	1
																																								Undefined genus	undefined specie	5	1	1	1	1	1	1	1
																																								Undefined genus	undefined specie	5	1	1	1	1	1	1	1
																																								_67-14	metagenome	5	0	0	0	0	0	0	0
																																								_uncultured	unculturedbacterium	5	0	0	0	0	0	0	0
																																								_NB1-j	unculturedbacterium	5	0	0	0	0	0	0	0
																																								_MB-A2-108	unculturedbacterium	5	0	0	0	0	0	0	0
																																								_JG30-KF-AS9	unculturedbacterium	5	0	0	0	0	0	0	0
																																								_AKYH767	unculturedbacterium	5	0	0	0	0	0	0	0
																																								_uncultured	undefined specie	5	0	0	0	0	1	0	1
																																								_uncultured	undefined specie	5	0	0	0	0	0	0	0
																																								Undefined genus	undefined specie	5	0	0	0	0	0	0	0
																																								_SM2D12	metagenome	5
																																								_uncultured	undefined specie	5
																																								Undefined genus	undefined specie	5
																																								_Saccharimonadales	metal-contaminatedsoil	4	1	0	1	0	1	0	1
																																								_uncultured	unculturedbacterium	4	1	1	1	1	1	1	1
																																								_uncultured	unculturedbacterium	4	1	1	1	1	1	1	1
																																								_P3OB-42	unculturedbacterium	4	1	1	1	1	1	1	1
																																								_Limnochordaceae	unculturedbacterium	4	1	1	1	0	0	1	1
																																								_uncultured	unculturedorganism	4	1	1	1	1	1	1	1
																																								_uncultured	undefined specie	4	1	0	0	1	1	0	0
																																								Undefined genus	undefined specie	4	1	1	1	1	1	1	1
																																								_Parcubacteria	unculturedbacterium	4	0	0	0	0	0	0	0
																																								_C0119	unculturedbacterium	4	0	0	0	0	0	0	0
																																								_uncultured	undefined specie	4	0	0	0	0	0	0	0
																																								_uncultured	undefined specie	4	0	0	0	0	0	0	0
																																								_uncultured	undefined specie	4	0	0	0	0	0	0	0
																																								_Subgroup_10	undefined specie	4	0	0	0	0	0	0	0
																																								_Sphingobium	undefined specie	4	0	0	0	0	0	0	0
																																								_SM2D12	undefined specie	4	0	0	0	1	0	0	0
																																								_Mesorhizobium	undefined specie	4	0	0	0	0	0	0	0
																																								Undefined genus	undefined specie	4	0	0	0	0	0	0	0
																																								_Brevibacillus	Aeribacillupallidus	4
																																								_uncultured	unculturedbacterium	4
																																								_uncultured	unculturedsoil	4
																																								_uncultured	undefined specie	4
																																								_uncultured	undefined specie	4
																																								_uncultured	undefined specie	4
																																								_uncultured	undefined specie	4
																																								_Pelosinus	undefined specie	4
																																								Undefined genus	undefined specie	4
																																								_uncultured	unculturedbacterium	3	1	1	1	0	1	1	1
																																								_Subgroup_25	unculturedbacterium	3	1	1	1	0	1	1	1
																																								_SM2D12	unculturedbacterium	3	1	1	0	0	1	0	1
																																								_OM190	unculturedbacterium	3	1	0	1	0	1	1	1
																																								_MB-A2-108	unculturedbacterium	3	1	1	0	0	0	0	1
																																								_Dehalobacter	unculturedDehalobacter	3	1	0	1	0	1	1	1
																																								_uncultured	undefined specie	3	1	1	0	0	0	0	1
																																								_Pedomicrobium	undefined specie	3	1	0	0	0	0	0	0
																																								_Candidatus_Soleaferrea	undefined specie	3	1	1	1	1	1	1	1
																																								_Bacillus	undefined specie	3	1	1	0	0	0	0	1
																																								Undefined genus	undefined specie	3	1	1	1	1	1	1	1
																																								Undefined genus	undefined specie	3	1	1	0	0	1	1	0
																																								Undefined genus	undefined specie	3	1	0	0	1	0	0	0
																																								_uncultured	unculturedbacterium	3	0	0	0	0	0	0	0
																																								_Acidibacter	undefined specie	3	0	0	0	0	1	0	0
																																								Undefined genus	undefined specie	3	0	1	0	0	0	0	0
																																								Undefined genus	undefined specie	3	0	0	0	0	0	0	0
																																								_SM1A02	metagenome	3
																																								_uncultured	unculturedbacterium	3
																																								_uncultured	unculturedbacterium	3
																																								_Chthoniobacter	unculturedbacterium	3
																																								_WD2101_soil_group	undefined specie	3
																																								_Legionella	undefined specie	3
																																								_Conexibacter	undefined specie	3
																																								_bacteriap25	undefined specie	3
																																								_Bacillus	undefined specie	3
																																								Undefined genus	undefined specie	3
																																								Undefined genus	undefined specie	3
																																								_TK10	unculturedbacterium	2	1	0	0	1	0	0	0
																																								_KD4-96	unculturedbacterium	2	1	1	1	1	1	1	1
																																								_Thermincola	undefined specie	2	1	1	1	1	1	1	1
																																								_Saccharimonadales	undefined specie	2	1	0	0	1	0	0	0
																																								_Pir4_lineage	undefined specie	2	1	1	0	1	1	0	1
																																								_Paenibacillus	undefined specie	2	1	1	0	1	1	0	1
																																								_Dehalobacterium	undefined specie	2	1	1	1	1	1	1	1
																																								_Brevibacillus	undefined specie	2	1	1	1	1	1	1	1
																																								Undefined genus	undefined specie	2	1	0	0	1	0	0	1
																																								Undefined genus	undefined specie	2	1	0	0	1	1	0	0
																																								_C0119	unculturedbacterium	2	0	1	0	1	1	0	1
																																								_uncultured	undefined specie	2	0	0	0	0	0	0	0
																																								Undefined genus	undefined specie	2	0	1	0	1	1	0	1
																																								Undefined genus	undefined specie	2	0	0	0	0	0	0	0
																																								Undefined genus	undefined specie	2	0	0	0	0	0	0	0
																																								Undefined genus	undefined specie	2	0	0	0	0	0	0	0
																																								Undefined genus	undefined specie	2	0	0	0	0	0	0	0
																																								Undefined genus	undefined specie	2	0	0	0	0	0	0	0
																																								Undefined genus	undefined specie	2	0	0	0	0	0	0	0
																																								_Brevibacillus	Aeribacillupallidus	2
																																								_TK10	unculturedbacterium	2
																																								_Polycyclovorans	unculturedbacterium	2
																																								_uncultured	undefined specie	2
																																								_Syntrophomonas	undefined specie	2
																																								_Pelosinus	undefined specie	2
																																								_IMCC26256	undefined specie	2
																																								_Corynebacterium	undefined specie	2
																																								Undefined genus	undefined specie	2
																																								Undefined genus	undefined specie	2
																																								Undefined genus	undefined specie	2
																																								Undefined genus	undefined specie	2
																																								_uncultured	unculturedbacterium	1	1	1	1	1	1	1	1
																																								_Tumebacillus	undefined specie	1	0	0	0	1	0	0	0
																																								_SBR1031	undefined specie	1	0	0	0	0	0	0	0
[truncated: 29 more columns]

## Sheet: Table S4. Species UNIP
ANR	AMO	Nitrogenase	HAO	NOR	Cyanase	NOS	NOR	NR
Abditibacteriumutsteinense	Acetobactersp	Abiesalba	Absicoccusporci	Accumulibacterphosphatis	Aaosphaeriaarxii	Aaosphaeriaarxii	Aaosphaeriaarxii	Aaosphaeriaarxii
Accumulibactersp	Achromobacteraegrifaciens	Abiesbalsamea	Acanthamoebacastellanii	Accumulibactersp	Absidiaglauca	Abrusprecatorius	Abditibacteriumutsteinense	Abditibacteriumutsteinense		ANR	AssimilatoryNitrateReductase	NAS,nas,NAR,NAP,NXR
Acetivibriosaccincola	Achromobacteraloeverae	Abiesbeshanzuensis	Accumulibacterphosphatis	Acetobacteraceaebacterium	Absidiarepens	Absconditaterminalis	Absidiaglauca	Abrusprecatorius		AMO	AmmoniaMonooxygenase	AMO,amo
Acetobactermalorum	Achromobacteranimicus	Abieschensiensis	Acerihabitansarboris	Acetothermusautotrophicum	Acanthocheilonemaviteae	Abyssicoccusalbus	Absidiarepens	Absidiaglauca		Nitrogenase	Nitrogenase	nif
Acetobactertropicalis	Achromobacteranxifer	Abiesconcolor	Acetanaerobacteriumelongatum	Achromobacteraegrifaciens	Acaromycesingoldii	Acanthamoebacastellanii	Absiellasp	Absidiarepens		HAO	Hydroxilamineoxydoreductase	HAO
Acetobacteriumwieringae	Achromobacterdeleyi	Abiesdelavayi	Acetitomaculumruminis	Achromobacteragilis	Acaryochlorismarina	Acanthasterplanci	Abyssibacterprofundi	Absiellasp		NOR	Nitrousoxidereductase	NOS,nos
Achromobactersp	Achromobacterinsolitus	Abiesfabri	Acetivibrioethanolgignens	Achromobacteranimicus	Acaryochlorissp	Acanthisittachloris	Abyssogenaphaseoliformis	Abyssibacterprofundi		Cyanase	Cyanase	NorgaAmonio
Achromobactermarplatensis	Achromobacterkerstersii	Abiesfanjingshanensis	Acetivibriomesophilus	Achromobacterarsenitoxydans	Accumulibactersp	Acanthocheilonemaviteae	Acaromycesingoldii	Abyssogenaphaseoliformis		NOS	NitricOxidesynthase	NOR,HCP
Acidihalobacterprosperus	Achromobactermucicolens	Abiesfargesii	Acetivibriosaccincola	Achromobactercycloclastes	Aceryangbiense	Acanthochromispolyacanthus	Acaryochlorismarina	Acanthamoebacastellanii		NOR	Nitriteoxidoreductase	NXR,nxr
Acidiphiliumcryptum	Achromobacterpulmonis	Abiesfirma	Acetivibriothermocellus	Achromobacterdeleyi	Acetobacterascendens	Acaromycesingoldii	Acaryochlorissp	Acanthochromispolyacanthus		NR	Nitritereductase	NIR,nirS
Acidiphiliumrubrum	Achromobactersp	Abiesgeorgei	Acetoanaerobiumnoterae	Achromobacterdenitrificans	Acetobactercerevisiae	Acaryochlorissp	Accumulibacterphosphatis	Acaromycesingoldii
Acidithiobacilluscaldus	Achromobacterspanius	Abieskawakamii	Acetoanaerobiumsticklandii	Achromobacterinsuavis	Acetobacterfabarum	Accipiternisus	Accumulibactersp	Acaryochlorismarina
Acidithiobacillusthiooxidans	Acidiferrobacteraceaebacterium	Abieskoreana	Acetobacteriumbakii	Achromobactermucicolens	Acetobacterindonesiensis	Accumulibactersp	Aceryangbiense	Acaryochlorissp
Acidithiobacillusferridurans	Acidiphiliumcryptum	Abieslasiocarpa	Acetobacteriumsp	Achromobacterpestifer	Acetobactermalorum	Aceryangbiense	Acerihabitansarboris	Accumulibacterphosphatis
Acidithiobacillusferrivorans	Acidiphiliumsp	Abiesmariesii	Acetobacteriumwieringae	Achromobacterpulmonis	Acetobacternitrogenifigens	Aceriatosichella	Acetivibriothermocellus	Accumulibactersp
Acidothermuscellulolyticus	Acidobacteriabacterium	Abiesnephrolepis	Acetobacteriumwoodii	Achromobacterruhlandii	Acetobacterpasteurianus	Acetivibriothermocellus	Acetoanaerobiumnoterae	Aceryangbiense
Acidovoraxsp	Acidobacteriiabacterium	Abiesnukiangensis	Acetobacteroideshydrogenigenes	Achromobactersp	Acetobactersenegalensis	Acetobacteraceti	Acetoanaerobiumsticklandii	Acerihabitansarboris
Acidovoraxcitrulli	Acidocellasp	Abiesreligiosa	Acetohalobiumarabaticum	Achromobacterspanius	Acetobactersp	Acetobacterascendens	Acetobacteraceti	Acetivibrioethanolgignens
Acidovoraxanthurii	Acidovoraxsp	Abiessibirica	Acetomicrobiumflavidum	Achromobacterveterisilvae	Acetobactertropicalis	Acetobactercerevisiae	Acetobacterascendens	Acetivibriomesophilus
Acidovoraxcattleyae	Acinetobactercalcoaceticus	Abiesyuanbaoshanensis	Acetomicrobiumhydrogeniformans	Achromobacterxylosoxidans	Acetobacteraceaebacterium	Acetobactercibinongensis	Acetobactercerevisiae	Acetivibriosaccincola
Acidovoraxdelafieldii	Acinetobacterequi	Absicoccusporci	Acetomicrobiummobile	Acidiluteibacterferrifornacis	Achromobacteranimicus	Acetobacterfabarum	Acetobactercibinongensis	Acetivibriothermocellus
Acidovoraxkonjaci	Acinetobacterhaemolyticus	Acaryochlorismarina	Acetomicrobiumthermoterrenum	Acidimicrobiaceaebacterium	Achromobacterarsenitoxydans	Acetobacterghanensis	Acetobacterfabarum	Acetoanaerobiumnoterae
Acidovoraxsoli	Acinetobacterpittii	Acaryochlorissp	Acetonemalongum	Acidimicrobialesbacterium	Achromobacterdeleyi	Acetobacterindonesiensis	Acetobacterindonesiensis	Acetoanaerobiumsticklandii
Acidovoraxtemperans	Acinetobactersp	Accumulibacterphosphatis	Achlyahypogyna	Acidobacteriabacterium	Achromobacterdolens	Acetobacterlovaniensis	Acetobacterlovaniensis	Acetobacteraceti
Acidovoraxvalerianellae	Acrocarposporamacrocephala	Acerihabitansarboris	Acholeplasmataceaebacterium	Acidovoraxcaeni	Achromobacterinsuavis	Acetobactermalorum	Acetobactermalorum	Acetobacterascendens
Acidovoraxwautersii	Actibacteriumatlanticum	Acetabulariaacetabulum	Acidaminobacterhydrogenoformans	Acidovoraxcarolinensis	Achromobacterkerstersii	Acetobacternitrogenifigens	Acetobacternitrogenifigens	Acetobactercerevisiae
Acinetobacterbereziniae	Actibacteriumlipolyticum	Acetabulariapeniculus	Acidaminobactersp	Acidovoraxdelafieldii	Achromobactermarplatensis	Acetobacteroeni	Acetobacterokinawensis	Acetobactercibinongensis
Acinetobactersp	Actibacteriumsp	Acetitomaculumruminis	Acidaminococcusfermentans	Acidovoraxebreus	Achromobactermucicolens	Acetobacterokinawensis	Acetobacterorientalis	Acetobacterfabarum
Acinetobacterjunii	Actinoalloteichushoggarensis	Acetivibriomesophilus	Acidaminococcusintestini	Acidovoraxmonticola	Achromobacterpestifer	Acetobacterorientalis	Acetobacteroryzoeni	Acetobacterindonesiensis
Acinetobacterbaumannii	Actinobacteriabacterium	Acetivibriothermocellus	Acidaminococcussp	Acidovoraxsoli	Achromobacterpiechaudii	Acetobacterorleanensis	Acetobacterpasteurianus	Acetobacterlovaniensis
Acinetobacteralbensis	Advenellakashmirensis	Acetobacteraceti	Acidiferrobacteraceaebacterium	Acidovoraxsp	Achromobacterpulmonis	Acetobacteroryzoeni	Acetobacterpersici	Acetobactermalorum
Acinetobacterbohemicus	Advenellasp	Acetobacterascendens	Acidiphiliumcryptum	Acidovoraxtemperans	Achromobacterruhlandii	Acetobacterpasteurianus	Acetobacterpomorum	Acetobacternitrogenifigens
Acinetobacterboissieri	Aerococcussp	Acetobactercerevisiae	Acidiphiliummultivorum	Acinetobacterseohaensis	Achromobactersp	Acetobacterperoxydans	Acetobactersenegalensis	Acetobacterokinawensis
Acinetobactercalcoaceticus	Aerococcusurinae	Acetobactercibinongensis	Acidiphiliumsp	Acinetobactersp	Achromobacterspanius	Acetobacterpersici	Acetobactersp	Acetobacterorientalis
Acinetobacterkookii	Aerococcusviridans	Acetobacterfabarum	Acidipropionibacteriumacidipropionici	Actinobacteriabacterium	Acidianusambivalens	Acetobacterpomorum	Acetobactertropicalis	Acetobacteroryzoeni
Acinetobacterkyonggiensis	Aeromicrobiumchenweiae	Acetobacterghanensis	Acidipropionibacteriumjensenii	Actinomaduranamibiensis	Acidianusinfernus	Acetobactersenegalensis	Acetobacteraceaebacterium	Acetobacterpasteurianus
Acinetobacterlwoffii	Aeromicrobiumsp	Acetobacterindonesiensis	Acidithiobacillusferrianus	Actinomyceshowellii	Acidianusmanzaensis	Acetobactersp	Acetobacteriumwoodii	Acetobacterpersici
Acinetobactermarinus	Agrobacteriumbohemicum	Acetobacterlovaniensis	Acidithiobacillusferridurans	Actinomycesslackii	Acidiferrobactersp	Acetobactersyzygii	Acetobacteroideshydrogenigenes	Acetobacterpomorum
Acinetobacterpuyangensis	Agrobacteriumdeltaense	Acetobactermalorum	Acidithiobacillusferrivorans	Actinomycesviscosus	Acidiferrobacterthiooxydans	Acetobactertropicalis	Acetonemalongum	Acetobactersenegalensis
Acinetobacterursingii	Agrobacteriumfabacearum	Acetobacternitrogenifigens	Acidithiobacillusferrooxidans	Actinophytocolaalgeriensis	Acidiferrobacteraceaebacterium	Acetobacteraceaebacterium	Acetothermusautotrophicum	Acetobactersp
Actibacteriumatlanticum	Agrobacteriumfabrum	Acetobacteroeni	Acidithiobacillussp	Adhaeribacteraerolatus	Acidihalobacteraeolianus	Acetohalobiumarabaticum	Achromobacteraegrifaciens	Acetobactertropicalis
Actibacteriumlipolyticum	Agrobacteriumrubi	Acetobacterokinawensis	Acidobacteriabacterium	Adhaeribacterrhizoryzae	Acidihalobacterferrooxydans	Acetonemalongum	Achromobacteragilis	Acetobacteraceaebacterium
Actibacteriumnaphthalenivorans	Agrobacteriumsalinitolerans	Acetobacterorientalis	Acidobacteriiabacterium	Adhaeribactersoli	Acidihalobacterprosperus	Achetadomesticus	Achromobacteraloeverae	Acetobacteriumwoodii
Actinoallomurusbryophytorum	Agrobacteriumsp	Acetobacterorleanensis	Acidocellaaminolytica	Aequorivitaantarctica	Acidihalobacteryilgarnenesis	Achlyahypogyna	Achromobacteranimicus	Acetobacteroideshydrogenigenes
Actinoalloteichushoggarensis	Agrobacteriumtumefaciens	Acetobacteroryzoeni	Acidocellaaromatica	Aequorivitaaquimaris	Acidimicrobiaceaebacterium	Acholeplasmabrassicae	Achromobacteranxifer	Acetomicrobiumflavidum
Actinoalloteichushymeniacidonis	Agrobacteriumvitis	Acetobacterpasteurianus	Acidocellasp	Aequorivitalipolytica	Acidimicrobiiabacterium	Achromobacteraegrifaciens	Achromobacterarsenitoxydans	Acetomicrobiumhydrogeniformans
Actinobacteriabacterium	Alcaligenesfaecalis	Acetobacterperoxydans	Acidovoraxdelafieldii	Aequorivitalutea	Acidiphiliumsp	Achromobacteraloeverae	Achromobactercycloclastes	Acetomicrobiummobile
Actinocoralliaherbida	Alcaligenessp	Acetobacterpersici	Acidovoraxebreus	Aequorivitasoesokkakensis	Acidipilasp	Achromobacteranimicus	Achromobacterdeleyi	Acetomicrobiumthermoterrenum
Actinocrispumwychmicini	Alcaligenesxylosoxydans	Acetobacterpomorum	Acinetobactersp	Aequorivitasp	Acidisphaerarubrifaciens	Achromobacteranxifer	Achromobacterdenitrificans	Acetonemalongum
Actinokineosporaalba	Algicoccusmarinus	Acetobactersenegalensis	Actinobacillusequuli	Aequorivitasublithincola	Acidithiobacillalesbacterium	Achromobacterarsenitoxydans	Achromobacterdolens	Acetothermusautotrophicum
Actinokineosporacianjurensis	Aliarcobacterbutzleri	Acetobactersp	Actinobacilluslignieresii	Aequorivitaviscosa	Acidithiobacillusferrianus	Achromobacterdeleyi	Achromobacterinsolitus	Achlyahypogyna
Actinokineosporairanica	Aliarcobactercibarius	Acetobactersyzygii	Actinobacillusminor	Aeromonascaviae	Acidithiobacillusferrivorans	Achromobacterdenitrificans	Achromobacterinsuavis	Achromatiumsp
Actinokineosporaspheciospongiae	Aliarcobactercryaerophilus	Acetobactertropicalis	Actinobacilluspleuropneumoniae	Aeromonasmedia	Acidithiobacillussulfuriphilus	Achromobacterdolens	Achromobacterkerstersii	Achromobacteraegrifaciens
Actinokineosporaterrae	Aliarcobacterskirrowii	Acetobacteraceaebacterium	Actinobacillusporcitonsillarum	Aeromonassalmonicida	Acidithiobacillusthiooxidans	Achromobacterinsolitus	Achromobactermarplatensis	Achromobacteragilis
Actinomaduraparvosata	Aliarcobacterthereius	Acetobacteriumbakii	Actinobacillusrossii	Aeromonassanarellii	Acidithrixferrooxidans	Achromobacterinsuavis	Achromobactermucicolens	Achromobacteraloeverae
Actinomaduracatellatispora	Aliarcobactertrophiarum	Acetobacteriumsp	Actinobacillussp	Aeromonassp	Acidobacteriabacterium	Achromobacterkerstersii	Achromobacterpestifer	Achromobacteranimicus
Actinomaduracitrea	Aliarcobactervitoriensis	Acetobacteriumwieringae	Actinobacillussuccinogenes	Aestuariumzhoushanense	Acidocellasp	Achromobactermarplatensis	Achromobacterpiechaudii	Achromobacteranxifer
Actinomaduracoerulea	Alkalihalobacilluskrulwichiae	Acetobacteriumwoodii	Actinobacillussuis	Afipiacarboxidovorans	Acidomycesrichmondensis	Achromobactermucicolens	Achromobacterpulmonis	Achromobacterarsenitoxydans
Actinomadurahallensis	Alkalihalobacilluslehensis	Acetomicrobiumflavidum	Actinobacillusureae	Afipiafelis	Acidovoraxcavernicola	Achromobacterpestifer	Achromobacterruhlandii	Achromobactercycloclastes
Actinomaduraluteofluorescens	Alkalihalobacilluswakoensis	Acetonemalongum	Actinobacteriabacterium	Afipiamassiliensis	Acidovoraxdelafieldii	Achromobacterpiechaudii	Achromobactersp	Achromobacterdeleyi
Actinomaduramadurae	Alkaliphilusmetalliredigens	Acholeplasmataceaebacterium	Actinorugisporaendophytica	Afipiasp	Acidovoraxkalamii	Achromobacterpulmonis	Achromobacterspanius	Achromobacterdenitrificans
Actinomaduramexicana	Alliumsativum	Achromatiumsp	Adlercreutziaequolifaciens	Agrobacteriumgenomosp	Acidovoraxsoli	Achromobacterruhlandii	Achromobacterveterisilvae	Achromobacterdolens
Actinomadurameyerae	alphaproteobacterium	Acidaminococcaceaebacterium	Adlercreutziasp	Agrobacteriumrhizogenes	Acidovoraxsp	Achromobactersp	Achromobacterxylosoxidans	Achromobacterinsolitus
Actinomaduranamibiensis	Alphaproteobacteriabacterium	Acidaminococcusintestini	Aeromonasallosaccharophila	Agrobacteriumsp	Acidovoraxwautersii	Achromobacterspanius	Acidaminobacterhydrogenoformans	Achromobacterinsuavis
Actinomadurarubteroloni	Alphaproteobacteriabacterium65-37	Acidianusambivalens	Aeromonascaviae	Agrobacteriumvitis	Acinetobacterbaumannii	Achromobacterveterisilvae	Acidaminobactersp	Achromobacterkerstersii
Actinomaduraverrucosospora	AlphaproteobacteriabacteriumADurb.Bin100	Acidianushospitalis	Aeromonasdhakensis	Agromycesatrinae	Acinetobactercalcoaceticus	Achromobacterxylosoxidans	Acidaminococcusfermentans	Achromobactermarplatensis
Actinomycetosporacinnamomea	AlphaproteobacteriabacteriumADurb.BinA305	Acidianusinfernus	Aeromonasdiversa	Aigarchaeotaarchaeon	Acinetobactercolistiniresistens	Acidaminococcusfermentans	Acidaminococcussp	Achromobactermucicolens
Actinomycetosporacorticicola	AlphaproteobacteriabacteriumAO1-B	Acidianussp	Aeromonasencheleia	Akkermansiaceaebacterium	Acinetobactergyllenbergii	Acidaminococcussp	Acidianusambivalens	Achromobacterpestifer
Actinomycetosporasuccinea	AlphaproteobacteriabacteriumMedPE-SWcel	Acidiferrobactersp	Aeromonasenteropelogenes	Albibacteriumbauzanense	Acinetobacterhaemolyticus	Acidibacillusferrooxidans	Acidianusinfernus	Achromobacterpiechaudii
Actinophytocolaalgeriensis	AlphaproteobacteriabacteriumRIFCSPHIGHO2_12_FULL_66_14	Acidiferrobacterthiooxydans	Aeromonashydrophila	Alcaligenaceaebacterium	Acinetobacterindicus	Acidiphiliumcryptum	Acidianusmanzaensis	Achromobacterpulmonis
Actinophytocolaoryzae	Alsobactersoli	Acidiferrobacteraceaebacterium	Aeromonasjandaei	Alcaligenesaquatilis	Acinetobacterjohnsonii	Acidiphiliummultivorum	Acidibacillusferrooxidans	Achromobacterruhlandii
Actinoplanesmissouriensis	Alternariaalternata	Acidihalobacteraeolianus	Aeromonaslusitana	Alcaligenesfaecalis	Acinetobacterjunii	Acidiphiliumsp	Acidiferrobactersp	Achromobactersp
Actinoplanessp	Amantichitinumursilacus	Acidihalobacterprosperus	Aeromonasmedia	Alcaligenespakistanensis	Acinetobacterlarvae	Acidipilarosea	Acidiferrobacterthiooxydans	Achromobacterspanius
Actinoplanesabujensis	Aminobacteraminovorans	Acidimicrobiaceaebacterium	Aeromonasmolluscorum	Alcaligenessp	Acinetobacterlwoffii	Acidipropionibacteriumacidipropionici	Acidiferrobacteraceaebacterium	Achromobacterveterisilvae
Actinoplanesatraurantiacus	Aminobactersp	Acidimicrobialesbacterium	Aeromonassalmonicida	Alcaligenesxylosoxydans	Acinetobacterpittii	Acidisarcinapolymorpha	Acidihalobacteraeolianus	Achromobacterxylosoxidans
Actinoplanesbrasiliensis	Aminobacteriumcolombiense	Acidiphiliumcryptum	Aeromonassanarellii	Alcanivoraxdieselolei	Acinetobacterpragensis	Acidisphaerarubrifaciens	Acidihalobacterferrooxydans	Acidaminobacterhydrogenoformans
Actinoplanescampanulatus	Aminomonaspaucivorans	Acidiphiliummultivorum	Aeromonasschubertii	Alcanivoraxsp	Acinetobacterschindleri	Acidithrixferrooxidans	Acidihalobacterprosperus	Acidaminobactersp
Actinoplanesdigitatis	ammonia-oxidizingbacteriumenrichment	Acidiphiliumsp	Aeromonassimiae	Algibacteralginicilyticus	Acinetobactersepticus	Acidobacteriabacterium	Acidihalobacteryilgarnenesis	Acidaminococcusfermentans
Actinoplanesitalicus	ammonia-oxidizingenrichmentculture	Acidiplasmaaeolicum	Aeromonassobria	Algibacteramylolyticus	Acinetobactersp	Acidocellaaminolytica	Acidimicrobiaceaebacterium	Acidaminococcussp
Actinoplaneslobatus	amoAanoxicbiofilm	Acidiplasmacupricumulans	Aeromonassp	Algoriphagusalkaliphilus	Acinetobacterterrestris	Acidocellaaromatica	Acidimicrobialesbacterium	Acidianusambivalens
Actinoplanesoctamycinicus	Anabaenopsiscircularis	Acidiplasmasp	Aeromonastaiwanensis	Algoriphagusaquaeductus	Acinetobactertowneri	Acidomonasmethanolica	Acidimicrobiiabacterium	Acidianusinfernus
Actinoplanesphilippinensis	Anaerolinealesbacterium	Acidisphaerarubrifaciens	Aeromonasveronii	Algoriphagusboritolerans	Acinetobacterursingii	Acidomycesrichmondensis	Acidiphiliummultivorum	Acidianusmanzaensis
Actinoplanesxinjiangensis	Aneurinibacillussoli	Acidithiobacillusferrianus	Aestuariirhabduslitorea	Algoriphagusboseongensis	Acinetobactervariabilis	Acidovoraxantarcticus	Acidiphiliumsp	Acidianussulfidivorans
Actinopolymorphacephalotaxi	Anoxybacillusvitaminiphilus	Acidithiobacillusferridurans	Affinibrenneriasalicis	Algoriphagusfaecimaris	Acremoniumchrysogenum	Acidovoraxavenae	Acidipiladinghuensis	Acidibacillusferrooxidans
Actinopolymorpharutila	Antarctobacterheliothermus	Acidithiobacillusferrivorans	Agarivoransalbus	Algoriphagushalophilus	Actibacteriumatlanticum	Acidovoraxcavernicola	Acidipilarosea	Acidiferrimicrobiumaustrale
Actinopolymorphasingaporensis	Aquabacteriumsp	Acidithiobacillusferrooxidans	Agarivoranssp	Algoriphagushitonicola	Actibacteriumlipolyticum	Acidovoraxcitrulli	Acidipilasp	Acidiferrobactersp
Actinopolysporasp	Aquamicrobiumdefluvii	Acidithiobacillussp	Agathobacterrectalis	Algoriphaguskandeliae	Actibacteriummucosum	Acidovoraxdelafieldii	Acidipropionibacteriumacidipropionici	Acidiferrobacterthiooxydans
Actinopolysporaalba	Aquimixticolasoesokkakensis	Acidithiobacillussulfuriphilus	Agathobaculumbutyriciproducens	Algoriphaguslacus	Actinidiachinensis	Acidovoraxsoli	Acidipropionibacteriumjensenii	Acidiferrobacteraceaebacterium
Actinopolysporabiskrensis	archaeonenrichmentculture	Acidobacteriabacterium	Agrilactobacilluscomposti	Algoriphagusornithinivorans	Actinidiarufa	Acidovoraxsp	Acidipropionibacteriumvirtanenii	Acidihalobacteraeolianus
Actinopolysporamzabensis	archaeonG61	Acidocellaaminolytica	Akkermansiaglycaniphila	Algoriphagussp	Actinoallomurusbryophytorum	Acidovoraxwautersii	Acidithiobacillalesbacterium	Acidihalobacterferrooxydans
Actinopolysporarighensis	archaeonHR01	Acidocellaaromatica	Alcaligenesfaecalis	Aliarcobacterbutzleri	Actinobacteriabacterium	Aciduliprofundumboonei	Acidithiobacilluscaldus	Acidihalobacterprosperus
Actinopolysporasaharensis	archaeonHR02	Acidocellasp	Alginatibacteriumsediminis	Aliarcobactercryaerophilus	Actinocoralliaherbida	Acinetobacteralbensis	Acidithiobacillusferrianus	Acidihalobacteryilgarnenesis
Actinopolysporaxinjiangensis	archaeonHR04	Acidomonasmethanolica	Alicycliphilusdenitrificans	Aliarcobactertrophiarum	Actinomaduracatellatispora	Acinetobacterbaumannii	Acidithiobacillusferridurans	Acidilobalesarchaeon
Actinorugisporaendophytica	archaeonHR05	Acinetobacterhaemolyticus	Aliivibriofinisterrensis	Alicycliphilusdenitrificans	Actinomadurahallensis	Acinetobacterbaylyi	Acidithiobacillusferrivorans	Acidiluteibacterferrifornacis
Actinosynnemapretiosum	archaeonSJ	Acinetobactersp	Aliivibriofischeri	Alicycliphilussp	Actinomaduramacrotermitis	Acinetobacterbeijerinckii	Acidithiobacillusferrooxidans	Acidimicrobiaceaebacterium
Advenellakashmirensis	Archangiumgephyra	Acrochaetiumsecundatum	Aliivibriologei	Aliifodinibiushalophilus	Actinomadurameyerae	Acinetobacterbereziniae	Acidithiobacillussp	Acidimicrobialesbacterium
Advenellaincenata	Arcobacteraquimarinus	Acrostichumspeciosum	Aliivibriosifiae	Aliifodinibiusroseus	Actinomaduraparvosata	Acinetobacterbohemicus	Acidithiobacillussulfuriphilus	Acidimicrobiiabacterium
Aeromicrobiumsp	Arcobactercaeni	Actibacteriumatlanticum	Aliivibriosp	Aliifodinibiussediminis	Actinomadurasp	Acinetobacterbouvetii	Acidithiobacillusthiooxidans	Acidiphiliummultivorum
Aeromonassp	Arcobactercloacae	Actibacteriumlipolyticum	Aliivibriowodanis	Aliifodinibiussp	Actinomaduraverrucosospora	Acinetobacterbrisouii	Acidobacteriabacterium	Acidiphiliumrubrum
Aeromonassalmonicida	Arcobacterdefluvii	Actibacteriummucosum	Alistipesindistinctus	Aliiroseovariuscrassostreae	Actinomycetosporacinnamomea	Acinetobactercalcoaceticus	Acidobacteriaceaebacterium	Acidiphiliumsp
Afipiasp	Arcobacterellisii	Actibacteriumnaphthalenivorans	Alistipessp	Aliiroseovariuspelagivivens	Actinomycetosporacorticicola	Acinetobactercelticus	Acidobacterialesbacterium	Acidipiladinghuensis
Afipiamassiliensis	Arcobacterlacus	Actibacteriumsp	Alkalibactersaccharofermentans	Aliiroseovariussediminilitoris	Actinomycetosporasp	Acinetobacterchinensis	Acidobacteriiabacterium	Acidipilarosea
Agarivoransalbus	Arcobacterporcinus	Actinidiachinensis	Alkalibaculumbacchi	Aliiroseovariussp	Actinomycetosporasuccinea	Acinetobactercolistiniresistens	Acidobacteriumcapsulatum	Acidipilasp
Agitococcuslubricus	Arcobactersp	Actinobacteriabacterium	Alkalibaculumsporogenes	Aliishimiaponticola	Actinophytocolaoryzae	Acinetobactercumulans	Acidobacteriumsp	Acidiplasmaaeolicum
Agreiasp	Arcobactersuis	Actinocatenisporathailandica	Alkalicellacaledoniensis	Alkalihalobacilluspseudofirmus	Actinopolysporabiskrensis	Acinetobacterdefluvii	Acidocellaaminolytica	Acidiplasmacupricumulans
Agreiapratensis	Arcobactervenerupis	Actinoplanesabujensis	Alkalihalobacilluskrulwichiae	Alkalilimnicolaehrlichii	Actinopolysporasaharensis	Acinetobacterdispersus	Acidocellasp	Acidiplasmasp
Agrobacteriumfabacearum	Armatimonadetesbacterium	Actinosynnemasp	Alkalihalobacillusokhensis	Alkalispirillummobile	Adinetaricciae	Acinetobacterequi	Acidomonasmethanolica	Acidipropionibacteriumacidipropionici
Agrobacteriumsp	Asaiabogorensis	Actirhodobacteratriluteus	Alkalihalobacilluspseudofirmus	alphaproteobacterium4N	Adinetasteineri	Acinetobactergandensis	Acidomycesrichmondensis	Acidipropionibacteriumjensenii
Agrobacteriumfabrum	Asaiasp	Acuticoccussediminis	Alkalihalobacilluswakoensis	alphaproteobacteriumQ-1	Advenellamimigardefordensis	Acinetobactergenomosp	Acidothermuscellulolyticus	Acidipropionibacteriumvirtanenii
Agrobacteriumrosae	Aspergillushancockii	Adiantumaleuticum	Alkaliphilusmetalliredigens	Alphaproteobacteriabacterium	Aegilopstauschii	Acinetobactergerneri	Acidovoraxantarcticus	Acidithiobacillalesbacterium
Agromycessp	Aspergillusoryzae	Adiantumcapillus-veneris	Alkaliphilusoremlandii	AlphaproteobacteriabacteriumBRH_c36	Aestuariibactersp	Acinetobacterguerrae	Acidovoraxanthurii	Acidithiobacilluscaldus
Agromycescerinus	Aspergillussp	Adiantumnelumboides	Alkaliphiluspeptidifermentans	AlphaproteobacteriabacteriumHGW-Alphaproteobacteria-1	Affinibrenneriasalicis	Acinetobacterguillouiae	Acidovoraxavenae	Acidithiobacillusferrianus
Agromycesatrinae	Aspergillusuvarum	Adiantumreniforme	Alkaliphiluspronyensis	AlphaproteobacteriabacteriumHGW-Alphaproteobacteria-2	Afipiabroomeae	Acinetobactergyllenbergii	Acidovoraxcaeni	Acidithiobacillusferridurans
Agromycesflavus	Aspergillusversicolor	Adiantumshastense	Alkaliphilusserpentinus	AlphaproteobacteriabacteriumHGW-Alphaproteobacteria-5	Afipiaclevelandensis	Acinetobacterhaemolyticus	Acidovoraxcarolinensis	Acidithiobacillusferrivorans
Agromyceshippuratus	Aspergillusviolaceofuscus	Adiantumtricholepis	Alkaliphilussp	AlphaproteobacteriabacteriumHGW-Alphaproteobacteria-6	Afipiafelis	Acinetobacterhalotolerans	Acidovoraxcattleyae	Acidithiobacillusferrooxidans
Agromycesramosus	Astragaluschrysochlorus	Adlercreutziaequolifaciens	Alkalispirochaetaamericana	AlphaproteobacteriabacteriumHGW-Alphaproteobacteria-8	Afipiamassiliensis	Acinetobacterindicus	Acidovoraxcavernicola	Acidithiobacillussp
Aidingimonashalophila	Aulosiralaxa	Aerococcussanguinicola	Alkalispirochaetasphaeroplastigenens	AlphaproteobacteriabacteriumHT1-32	Afipiasp	Acinetobacterjohnsonii	Acidovoraxcitrulli	Acidithiobacillussulfuriphilus
Albibacteriumbauzanense	Aurantimonasmanganoxydans	Aeromicrobiumsp	Alkalitaleasaponilacus	Alsobactersoli	Agaricusbisporus	Acinetobacterjunii	Acidovoraxdelafieldii	Acidithiobacillusthiooxidans
Albimonasdonghaensis	Aurantimonassp	Aeromonadalesbacterium	Allochromatiumhumboldtianum	Altererythrobacterinsulae	Agarivoransalbus	Acinetobacterkookii	Acidovoraxebreus	Acidithrixferrooxidans
Albimonaspacifica	Aureimonasaltamirensis	Aeromonasallosaccharophila	Allochromatiumpalmeri	Alteromonadaceaebacterium	Agarivoranssp	Acinetobacterkyonggiensis	Acidovoraxkalamii	Acidobacteriabacterium
Alcanivoraxsp	Aureimonassp	Aeromonasdhakensis	Allochromatiumtepidum	Alteromonasmacleodii	Agitococcuslubricus	Acinetobacterlactucae	Acidovoraxkonjaci	Acidobacteriaceaebacterium
Algibacterlectus	Aureimonasureilytica	Aeromonasenteropelogenes	Allochromatiumvinosum	Alteromonassp	Agrobacteriumfabacearum	Acinetobacterlanii	Acidovoraxmonticola	Acidobacterialesbacterium
Algoriphagusalkaliphilus	Azoarcussp	Aeromonashydrophila	Allochromatiumwarmingii	Alteromonasstellipolaris	Agrobacteriumrhizogenes	Acinetobacterlarvae	Acidovoraxsoli	Acidobacteriiabacterium
Algoriphagusaquaeductus	Azorhizobiumcaulinodans	Aeromonassalmonicida	Allocoleopsisfranciscana	Altibactersp	Agrobacteriumsp	Acinetobacterlwoffii	Acidovoraxsp	Acidobacteriumcapsulatum
Algoriphagusfaecimaris	Azospirillumbaldaniorum	Aeromonassobria	Alloprevotellarava	Alysiellacrassa	Ahrensiasp	Acinetobactermarinus	Acidovoraxtemperans	Acidobacteriumsp
Aliifodinibiusroseus	Azospirillumbrasilense	Aeromonassp	Alloprevotellasp	Amaricoccusmacauensis	Aidingimonashalophila	Acinetobacternosocomialis	Acidovoraxvalerianellae	Acidocellaaminolytica
Aliiroseovariussediminilitoris	Azospirillumsp	Aeromonasveronii	Alloprevotellatannerae	Amaricoccussp	Ajellomycescapsulatus	Acinetobacteroleivorans	Acidovoraxwautersii	Acidocellasp
Alkalicoccusdaliensis	Azotobacterbeijerinckii	Aestuariirhabduslitorea	Alphaproteobacteriabacterium	Aminobacteraganoensis	Ajellomycesdermatitidis	Acinetobacterparvus	Aciduliprofundumsp	Acidomonasmethanolica
Alkalihalobacillushalodurans	Azotobacterchroococcum	Aestuariispirainsulae	AlphaproteobacteriabacteriumADurb.Bin438	Aminobacteraminovorans	Akanthomyceslecanii	Acinetobacterpiscicola	Acinetobacteralbensis	Acidomycesrichmondensis
Alkalihalobacilluspseudofirmus	Azotobactervinelandii	Aestuariivirgalitoralis	AlphaproteobacteriabacteriumCG_4_10_14_0_2_um_filter_63_37	Aminobacterciceronei	Albitaleaterrae	Acinetobacterpittii	Acinetobacterbaumannii	Acidothermuscellulolyticus
Alkalihalobacillushemicellulosilyticus	Bacillusakibai	Aestuariivitasp	AlphaproteobacteriabacteriumHGW-Alphaproteobacteria-1	Aminobacterlissarensis	Alcaligenaceaebacterium	Acinetobacterpopuli	Acinetobacterbaylyi	Acidovoraxantarcticus
Alkalihalobacilluswakoensis	Bacillusbadius	Aestuariumzhoushanense	AlphaproteobacteriabacteriumHGW-Alphaproteobacteria-6	Aminobactersp	Alcaligenesxylosoxydans	Acinetobacterpragensis	Acinetobacterbeijerinckii	Acidovoraxanthurii
Alkalihalobacilluskrulwichiae	Bacillussp	Affinibrenneriasalicis	AlphaproteobacteriabacteriumMarineAlpha9_Bin6	Ammoniphilusoxalaticus	Alcanivoraxdieselolei	Acinetobacterproteolyticus	Acinetobacterbereziniae	Acidovoraxavenae
Alkalihalobacillusnanhaiisediminis	Bacillusxiamenensis	Afifellamarina	AlphaproteobacteriabacteriumMarineAlpha9_Bin7	Ammoniphilussp	Alcanivoraxsp	Acinetobacterpseudolwoffii	Acinetobacterbohemicus	Acidovoraxcaeni
Alkalilimnicolaehrlichii	bacteriasymbiont	Afipiabroomeae	Aminicellalysinilytica	Amphriteabalenae	Alexandriumcatenella	Acinetobacterpuyangensis	Acinetobacterboissieri	Acidovoraxcarolinensis
Alloactinosynnemasp	Bacteriovoracaceaebacterium	Afipiacarboxidovorans	Aminipilabutyrica	Amphriteajaponica	Alexandriummonilatum	Acinetobacterqingfengensis	Acinetobacterbouvetii	Acidovoraxcattleyae
Allocatelliglobosisporascoriae	bacterium	Afipiaclevelandensis	Aminipilasp	Amycolatopsisazurea	Alginatibacteriumsediminis	Acinetobacterradioresistens	Acinetobacterbrisouii	Acidovoraxcavernicola
Allokutzneriaalbata	bacteriumamoA.26.Sali.kultur	Afipiafelis	Aminipilaterrae	Anaerobacillusalkalilacustris	Alicycliphilusdenitrificans	Acinetobacterrongchengensis	Acinetobactercalcoaceticus	Acidovoraxcitrulli
Allonocardiopsisopalescens	bacteriumBMS3Bbin10	Afipiamassiliensis	Aminivibriopyruvatiphilus	Anaerobacillusisosaccharinicus	Alicyclobacillusacidocaldarius	Acinetobacterrudis	Acinetobactercelticus	Acidovoraxdelafieldii
Allosediminivitapacifica	bacteriumenrichmentculture	Afipiasp	Aminobacteriumcolombiense	Anaerohalosphaeralusitana	Alicyclobacillussp	Acinetobacterschindleri	Acinetobacterchinensis	Acidovoraxebreus
Allostreptomycespsammosilenae	bacteriumHR07	Afrocarpusgracilior	Aminobacteriumsp	Anaerolineaebacterium	Alicyclobacillusvulcanalis	Acinetobacterseifertii	Acinetobactercolistiniresistens	Acidovoraxkalamii
Alphaproteobacteriabacterium	bacteriumHR08	Agarivoransalbus	Aminomonaspaucivorans	Anaerolinealesbacterium	Aliidiomarinataiwanensis	Acinetobactershaoyimingii	Acinetobactercumulans	Acidovoraxkonjaci
Alteribacillusbidgolensis	bacteriumHR10	Agarivoranssp	Ammonifexdegensii	Anaeromyxobacterdehalogenans	Aliiglaciecolalipolytica	Acinetobactersichuanensis	Acinetobacterdefluvii	Acidovoraxmonticola
Alteribacilluspersepolensis	bacteriumHR11	Agathisdammara	Ammoniphilusoxalaticus	Anaeromyxobactersp	Aliishimiaponticola	Acinetobactersp	Acinetobacterdispersus	Acidovoraxsoli
Alternariaalternata	bacteriumHR12	Agathobacterruminis	Ammoniphilussp	Ancylomarinalonga	Aliterellaatlantica	Acinetobacterstercoris	Acinetobacterequi	Acidovoraxsp
Alteromonadaceaebacterium	bacteriumHR13	Agrobacteriumalbertimagni	Anabaenasp	Ancylomarinasalipaludis	Alkalihalobacillusnanhaiisediminis	Acinetobactertandoii	Acinetobactergandensis	Acidovoraxtemperans
Alteromonasmacleodii	bacteriumHR14	Agrobacteriumbohemicum	Anaerobacillusalkalidiazotrophicus	Anditaleaandensis	Alkalihalobacilluspseudofirmus	Acinetobacterterrae	Acinetobactergenomosp	Acidovoraxvalerianellae
Alteromonassp	bacteriumHR15	Agrobacteriumdeltaense	Anaerobacillusalkalilacustris	Aneurinibacillusaneurinilyticus	Alkalilimnicolaehrlichii	Acinetobacterterrestris	Acinetobacterguerrae	Acidovoraxwautersii
Alteromonasstellipolaris	bacteriumHR18	Agrobacteriumfabacearum	Anaerobacillusalkaliphilus	Aneurinibacillusmigulanus	Alkalinemasp	Acinetobactertianfuensis	Acinetobacterguillouiae	Aciduliprofundumsp
Amantichitinumursilacus	bacteriumHR19	Agrobacteriumfabrum	Anaerobacillusarseniciselenatis	Aneurinibacillussoli	Alkalispirillummobile	Acinetobactertjernbergiae	Acinetobactergyllenbergii	Acinetobacteralbensis
Aminobacteraminovorans	bacteriumHR20	Agrobacteriumgenomosp	Anaerobacillusisosaccharinicus	Anophelessinensis	Alkanindigeshydrocarboniclasticus	Acinetobactertowneri	Acinetobacterhaemolyticus	Acinetobacterbaumannii
Aminobactersp	bacteriumHR21	Agrobacteriumlarrymoorei	Anaerobacteriumchartisolvens	Anoxybacillusayderensis	Alkanindigesillinoisensis	Acinetobacterursingii	Acinetobacterhalotolerans	Acinetobacterbaylyi
Aminobacteraganoensis	bacteriumHR23	Agrobacteriumradiobacter	Anaerobiumacetethylicum	Anoxybacillusflavithermus	Allocoleopsisfranciscana	Acinetobactervariabilis	Acinetobacterindicus	Acinetobacterbeijerinckii
Aminobacterciceronei	bacteriumHR24	Agrobacteriumrhizogenes	Anaerobrancacaliforniensis	Anoxybacillusgonensis	Allosediminivitapacifica	Acinetobactervenetianus	Acinetobacterjohnsonii	Acinetobacterbereziniae
Aminobacterlissarensis	bacteriumHR25	Agrobacteriumrosae	Anaerobrancagottschalkii	Anoxybacilluskamchatkensis	Allostreptomycespsammosilenae	Acinetobacterwanghuae	Acinetobacterjunii	Acinetobacterbohemicus
Amphiplicatusmetriothermophilus	bacteriumHR26	Agrobacteriumrubi	Anaerobutyricumhallii	Anoxybacilluskarvacharensis	Alphaproteobacteriabacterium	Acinetobacterwuhouensis	Acinetobacterkookii	Acinetobacterboissieri
Amphriteajaponica	bacteriumHR27	Agrobacteriumsalinitolerans	Anaerobutyricumsoehngenii	Anoxybacillussp	Alphaproteobacteriabacterium13_2_20CM_2_64_7	Acinonyxjubatus	Acinetobacterkyonggiensis	Acinetobacterbouvetii
Amphriteaatlantica	bacteriumHR28	Agrobacteriumsp	Anaerococcushydrogenalis	Anoxybacillussuryakundensis	Alphaproteobacteriabacterium65-37	Acipenserruthenus	Acinetobacterlactucae	Acinetobacterbrisouii
Amycolatopsismethanolica	bacteriumHR29	Agrobacteriumtumefaciens	Anaerococcuslactolyticus	Anoxybacillusthermarum	AlphaproteobacteriabacteriumADurb.Bin100	Acremoniumchrysogenum	Acinetobacterlanii	Acinetobactercalcoaceticus
Amycolatopsismediterranei	bacteriumHR30	Agrobacteriumvitis	Anaerococcusnagyae	Anoxybacillusvoinovskiensis	AlphaproteobacteriabacteriumADurb.BinA305	Acrocarposporacorrugata	Acinetobacterlwoffii	Acinetobactercelticus
Amycolatopsissp	bacteriumHR31	Ahrensiamarina	Anaerococcusobesiensis	Antarcticsoil	AlphaproteobacteriabacteriumBRH_c36	Acrocarposporamacrocephala	Acinetobactermarinus	Acinetobacterchinensis
Amycolatopsisazurea	bacteriumHR32	Ahrensiasp	Anaerococcusoctavius	Antarcticibacteriumarcticum	AlphaproteobacteriabacteriumHGW-Alphaproteobacteria-12	Acrocarposporapleiomorpha	Acinetobacternectaris	Acinetobactercolistiniresistens
Amycolatopsisdecaplanina	bacteriumHR33	Albidovuluminexpectatum	Anaerococcusporci	Antarcticibacteriumflavum	AlphaproteobacteriabacteriumRIFCSPHIGHO2_12_FULL_66_14	Acrocephalusarundinaceus	Acinetobacternosocomialis	Acinetobactercumulans
Amycolatopsisvancoresmycina	bacteriumHR36	Albimonasdonghaensis	Anaerococcusprevotii	Antarcticimicrobiumluteum	Alteraurantiacibacteraquimixticola	Acromyrmexcharruanus	Acinetobacteroleivorans	Acinetobacterdefluvii
Amycolatopsisorientalis	bacteriumHR37	Albimonaspacifica	Anaerococcussp	Antarcticimicrobiumsediminis	Altererythrobacterinsulae	Acromyrmexechinatior	Acinetobacterparvus	Acinetobacterdispersus
Amycolatopsisarida	bacteriumHR38	Alcaligenesfaecalis	Anaerococcustetradius	Anthuriumamnicola	Alteribacillusiranensis	Acromyrmexheyeri	Acinetobacterpiscicola	Acinetobacterequi
Amycolatopsisaustraliensis	bacteriumHR39	Alcaligeneshydrogenophilus	Anaerococcusvaginalis	Aquabacterspiritensis	Alternariaalternata	Acromyrmexinsinuator	Acinetobacterpittii	Acinetobactergandensis
Amycolatopsiscihanbeyliensis	bacteriumHR40	Alginatibacteriumsediminis	Anaerocolumnaaminovalerica	Aquabacteriumolei	Alternariaarborescens	Actibacteriumatlanticum	Acinetobacterpopuli	Acinetobactergenomosp
Amycolatopsisendophytica	bacteriumHR41	Aliiroseovariuscrassostreae	Anaerocolumnacellulosilytica	Aquabacteriumsp	Alternariagaisen	Actiniatenebrosa	Acinetobacterpragensis	Acinetobacterguerrae
Amycolatopsisjaponica	bacteriumM00.F.Ca.ET.168.01.1.1	Aliiroseovariushalocynthiae	Anaerocolumnachitinilytica	Aquamicrobiumaerolatum	Alternariatenuissima	Actinidiachinensis	Acinetobacterproteolyticus	Acinetobacterguillouiae
Amycolatopsisjiangsuensis	bacteriumYEK0313	Aliiroseovariuspelagivivens	Anaerocolumnajejuensis	Aquamicrobiumdefluvii	Alteromonadaceaebacterium	Actinidiarufa	Acinetobacterpseudolwoffii	Acinetobactergyllenbergii
Amycolatopsiskeratiniphila	Bacteroidalesbacterium	Aliiroseovariussediminilitoris	Anaerocolumnasedimenticola	Aquicoccusporphyridii	Alteromonasaestuariivivens	Actinoallomurusbryophytorum	Acinetobacterpuyangensis	Acinetobacterhaemolyticus
Amycolatopsismarina	Barnettozymacalifornica	Aliiroseovariussp	Anaerocolumnaxylanovorans	Aquifexaeolicus	Alteromonasalba	Actinoalloteichushoggarensis	Acinetobacterqingfengensis	Acinetobacterhalotolerans
Amycolatopsisniigatensis	Bathymodiolusplatifrons	Aliishimiaponticola	Anaerofustisstercorihominis	Aquifexsp	Alteromonasaustralica	Actinoalloteichushymeniacidonis	Acinetobacterradioresistens	Acinetobacterindicus
Amycolatopsispretoriensis	BD1-7clade	Aliivibriofinisterrensis	Anaeroglobusgeminatus	Aquificaceaebacterium	Alteromonasconfluentis	Actinoalloteichussp	Acinetobacterrongchengensis	Acinetobacterjohnsonii
Amycolatopsisrubida	Beijerinckiaceaebacterium	Aliivibriofischeri	Anaerohalosphaeralusitana	Aquificaebacterium	Alteromonaslipolytica	Actinobacillusindolicus	Acinetobacterschindleri	Acinetobacterjunii
Amycolatopsissaalfeldensis	Bergerielladenitrificans	Aliivibriologei	Anaerolineathermolimosa	Aquiflexumbalticum	Alteromonasmacleodii	Actinobacillussuccinogenes	Acinetobacterseifertii	Acinetobacterkookii
Amycolatopsissacchari	betaproteobacteriumenrichment	Aliivibriosifiae	Anaerolineathermophila	Aquilunaborgnonia	Alteromonasmarina	Actinobacteriabacterium	Acinetobacterseohaensis	Acinetobacterkyonggiensis
Amycolatopsissulphurea	Betaproteobacteriabacterium	Aliivibriosp	Anaerolineaceaebacterium	Aquimarinaatlantica	Alteromonasmediterranea	Actinocatenisporasera	Acinetobactershaoyimingii	Acinetobacterlactucae
Amycolatopsisthermoflava	BetaproteobacteriabacteriumHGW-Betaproteobacteria-11	Alistipessp	Anaerolineaebacterium	Aquimarinasp	Alteromonasnaphthalenivorans	Actinocatenisporathailandica	Acinetobactersichuanensis	Acinetobacterlanii
Amycolatopsistolypomycina	Bhargavaeacecembensis	Aliterellaatlantica	Anaerolinealesbacterium	Aquimonassp	Alteromonasportus	Actinocoralliaherbida	Acinetobactersoli	Acinetobacterlarvae
Amycolatopsisumgeniensis	Blastococcussaxobsidens	Alkalibactersaccharofermentans	Anaeromassilibacillussp	Aquirufaantheringensis	Alteromonasprofundi	Actinocrispumwychmicini	Acinetobactersp	Acinetobacterlwoffii
Amycolatopsisxylanica	Blochmanniavafer	Alkalibaculumsporogenes	Anaeromicrobiumsediminis	Aquirufanivalisilvae	Alteromonassp	Actinokineosporaalba	Acinetobactertandoii	Acinetobactermarinus
Anabaenacylindrica	Bordetellaansorpii	Alkalicaulissatelles	Anaeromyxobactersp	Aquirufarosea	Alteromonasstellipolaris	Actinokineosporaauranticolor	Acinetobacterterrae	Acinetobacternectaris
Anaerostipesrhamnosivorans	Bordetellagenomosp	Alkalihalobacillusmacyae	Anaerosacchariphiluspolymeriproducens	Aquitaleasp	Amanitamuscaria	Actinokineosporabangkokensis	Acinetobacterterrestris	Acinetobacternosocomialis
Ancylobacterrudongensis	Bordetellasp	Alkalilimnicolahalodurans	Anaerosalibacterbizertensis	Arachidicoccusrhizosphaerae	Amanitathiersii	Actinokineosporacianjurensis	Acinetobactertianfuensis	Acinetobacteroleivorans
Andreprevotialacus	Bordetellatrematum	Alkalinemasp	Anaerosolibactercarboniphilus	Arachniapropionica	Amborellatrichopoda	Actinokineosporairanica	Acinetobactertjernbergiae	Acinetobacterparvus
Aneurinibacillusmigulanus	Boseasp	Alkaliphilusmetalliredigens	Anaerosphaeraaminiphila	Archaeoglobusprofundus	Amniculicolalignicola	Actinokineosporamzabensis	Acinetobactertowneri	Acinetobacterpiscicola
Aneurinibacillusdanicus	Boseongicolaaestuarii	Alkaliphilusoremlandii	Anaerosphaeramultitolerans	archaeonBMS3Abin16	Amorphothecaresinae	Actinokineosporaspheciospongiae	Acinetobacterursingii	Acinetobacterpittii
Anophelessinensis	Bradyrhizobiaceaebacterium	Alkalispirochaetaodontotermitis	Anaerosporahongkongensis	archaeonBMS3Bbin16	Ampelomycesquisqualis	Actinokineosporaterrae	Acinetobactervariabilis	Acinetobacterpopuli
Anoxybacilluspushchinoensis	Bradyrhizobiumcajani	Alkalitaleasaponilacus	Anaerosporobactermobilis	archaeonHR02	Amphriteaatlantica	Actinomadurabangladeshensis	Acinetobactervenetianus	Acinetobacterpragensis
Anoxybacillustepidamans	Bradyrhizobiumelkanii	Allochromatiumhumboldtianum	Anaerosporomusasubterranea	Archangiumgephyra	Amphriteajaponica	Actinomaduracatellatispora	Acinetobacterwanghuae	Acinetobacterproteolyticus
Anoxybacillusvitaminiphilus	Bradyrhizobiumforestalis	Allochromatiumpalmeri	Anaerostipescaccae	Arcobacteranaerophilus	Amphriteaopalescens	Actinomadurachibensis	Acinetobacterwuhouensis	Acinetobacterpseudolwoffii
Anoxybacillusvoinovskiensis	Bradyrhizobiumfrederickii	Allochromatiumtepidum	Anaerostipeshadrus	Arcobactercaeni	Amycolatopsisacidicola	Actinomaduracitrea	Acremoniumchrysogenum	Acinetobacterpuyangensis
Anseongellaginsenosidimutans	Bradyrhizobiumniftali	Allochromatiumvinosum	Anaerostipesrhamnosivorans	Arcobacterdefluvii	Amycolatopsisacidiphila	Actinomaduracoerulea	Acrocarposporacorrugata	Acinetobacterqingfengensis
Antarctobacterheliothermus	Bradyrhizobiumsacchari	Allochromatiumwarmingii	Anaerostipessp	Arcobactersp	Amycolatopsisalkalitolerans	Actinomaduracraniellae	Acrocarposporamacrocephala	Acinetobacterradioresistens
Antricoccussuffuscus	Bradyrhizobiumshewense	Allocoleopsisfranciscana	Anaerotaleaalkaliphila	Arcticibacterpallidicorallinus	Amycolatopsisrhizosphaerae	Actinomaduradarangshiensis	Acrocarposporapleiomorpha	Acinetobacterrongchengensis
Apibactermensalis	Bradyrhizobiumsp	Allorhizobiumterrae	Anaerotignumfaecicola	Arcticibactersvalbardensis	Amycolatopsissp	Actinomaduradecatromicini	Actibacteriumatlanticum	Acinetobacterschindleri
Aquabacterspiritensis	Bradyrhizobiumuaiense	Allosediminivitapacifica	Anaerotignumlactatifermentans	Arcticibacteriumluteifluviistationis	Anabaenacylindrica	Actinomadurageliboluensis	Actibacteriumlipolyticum	Acinetobacterseifertii
Aquabacteriumcommune	Brevibacteriumflavum	Allosphingosinicellaindica	Anaerotignumneopropionicum	Ardenticatenamaritima	Anabaenasp	Actinomadurahallensis	Actibacteriummucosum	Acinetobacterseohaensis
Aquiflexumbalticum	Brucellaanthropi	alphaproteobacteriumAAP38	Anaerotignumpropionicum	Arenibacteralgicola	Anabaenopsiscircularis	Actinomaduraharenae	Actibacteriumnaphthalenivorans	Acinetobactersepticus
Aquimixticolasoesokkakensis	Brucellacytisi	alphaproteobacteriumAAP81b	Anaerotruncuscolihominis	Arenibacteraquaticus	Ananascomosus	Actinomaduralatina	Actibacteriumsp	Acinetobactershaoyimingii
Aquisalimonasasiatica	Brucellaintermedia	alphaproteobacteriumBAL199	Anaerotruncussp	Arenibacterechinorum	Anisakissimplex	Actinomaduralitoris	Actinidiachinensis	Acinetobactersichuanensis
Aquitaleamagnusonii	Brucellaoryzae	alphaproteobacteriumBAL398	Anaerovibriolipolyticus	Arenibacternanhaiticus	Anoxybacillustepidamans	Actinomaduralogoneensis	Actinidiarufa	Acinetobactersoli
Arachidicoccusrhizosphaerae	Budviciaaquatica	alphaproteobacteriumHIMB114	Anaerovibrioslackiae	Arenibacterpalladensis	Antarcticimicrobiumluteum	Actinomaduraluteofluorescens	Actinoallomurusbryophytorum	Acinetobactersp
archaeon	Burkholderiaaenigmatica	alphaproteobacteriumHIMB5	Anaerovibriosp	Arenibactersp	Antarctobacterheliothermus	Actinomaduramacrotermitis	Actinoalloteichushoggarensis	Acinetobactertandoii
Arcticibactersvalbardensis	Burkholderiacenocepacia	alphaproteobacteriumIMCC14465	Anaerovirgulamultivorans	Arenibactertroitsensis	Anthuriumamnicola	Actinomaduramadurae	Actinoalloteichushymeniacidonis	Acinetobacterterrae
Arcticibacterpallidicorallinus	Burkholderiacepacia	alphaproteobacteriumMED-G09	Anatilimnocolaaggregata	Arenitalealutea	Antrodiellacitrinella	Actinomaduramexicana	Actinoalloteichussp	Acinetobacterterrestris
Arenicellaxantha	Burkholderiacontaminans	alphaproteobacteriumMED-G10	Ancrocorticiapopuli	Armatimonadetesbacterium	Aphanocapsafeldmannii	Actinomadurameyerae	Actinobacillusdelphinicola	Acinetobactertianfuensis
Armatimonasrosea	Burkholderiadolosa	alphaproteobacteriumQ-1	Ancylomarinaeuxinus	Armatimonasrosea	Aphanothecehegewaldii	Actinomaduramontaniterrae	Actinobacillusequuli	Acinetobactertjernbergiae
Aromatoleumaromaticum	Burkholderiagladioli	alphaproteobacteriumR45977	Ancylomarinalonga	Aromatoleumaromaticum	Apiotrichumporosum	Actinomaduranamibiensis	Actinobacillusindolicus	Acinetobactertowneri
Aromatoleumtolulyticum	Burkholderiahumptydooensis	alphaproteobacteriumU9-1i	Ancylomarinasalipaludis	Aromatoleumbremense	Aplosporellaprunicola	Actinomaduraparvosata	Actinobacilluslignieresii	Acinetobacterursingii
Arthriniumsacchari	Burkholderialata	Alphaproteobacteriabacterium	Ancylomarinasubtilis	Aromatoleumpetrolei	Aquabactersp	Actinomadurapelletieri	Actinobacillusminor	Acinetobactervariabilis
Arthrobactersp	Burkholderiapaludis	Alphaproteobacteriabacterium13_1_20CM_3_64_12	Andreeseniaangusta	Aromatoleumsp	Aquabacterspiritensis	Actinomaduraphyscomitrii	Actinobacilluspleuropneumoniae	Acinetobactervenetianus
Arthrobactercrystallopoietes	Burkholderiapuraquae	Alphaproteobacteriabacterium13_1_20CM_4_65_11	Aneurinibacillusaneurinilyticus	Aromatoleumtolulyticum	Aquabacteriumlacunae	Actinomadurarayongensis	Actinobacillusporcinus	Acinetobacterwanghuae
Arthrobacteralpinus	Burkholderiasp	Alphaproteobacteriabacterium13_2_20CM_2_64_7	Aneurinibacillusdanicus	Aspergillusawamori	Aquabacteriumolei	Actinomadurarubrisoli	Actinobacillusporcitonsillarum	Acinetobacterwuhouensis
Arthrobactercupressi	Burkholderialesbacterium	Alphaproteobacteriabacterium16-39-46	Aneurinibacillusmigulanus	Aurantimonascoralicida	Aquabacteriumpictum	Actinomadurarubteroloni	Actinobacillusrossii	Acremoniumchrysogenum
Arthrobacternitrophenolicus	Caballeroniasordidicola	Alphaproteobacteriabacterium32-64-14	Aneurinibacillussoli	Aureibaculummarinum	Aquabacteriumsp	Actinomadurarudentiformis	Actinobacillusseminis	Acrocarposporacorrugata
Arthrobacteroryzae	Caballeroniasp	Alphaproteobacteriabacterium33-17	Aneurinibacillussp	Azoarcuscommunis	Aquifexaeolicus	Actinomadurasp	Actinobacillussp	Acrocarposporamacrocephala
Arthrobacterpigmenti	Caballeroniaudeis	Alphaproteobacteriabacterium40-19	Aneurinibacillusthermoaerophilus	Azoarcusindigens	Aquificaebacterium	Actinomadurasyzygii	Actinobacillussuccinogenes	Acrocarposporapleiomorpha
Arthrobactersubterraneus	Caenispirillumsalinarum	Alphaproteobacteriabacterium41-28	Anoxybacillusflavithermus	Azoarcusnasutitermitis	Aquilegiacoerulea	Actinomaduraverrucosospora	Actinobacillussuis	Acrocephalusarundinaceus
Arthrobacterulcerisalmonis	Calothrixbrevissima	Alphaproteobacteriabacterium43-37	Anoxybacillusgonensis	Azoarcuspumilus	Aquincolarivuli	Actinomycesglycerinitolerans	Actinobacillusureae	Actibacteriumatlanticum
Arthrospiraplatensis	Calothrixsp	Alphaproteobacteriabacterium46_93_T64	Anoxybacilluskamchatkensis	Azoarcusrhizosphaerae	Aquirhabdusparva	Actinomyceshowellii	Actinobacteriabacterium	Actibacteriumlipolyticum
Asanoahainanensis	Campylobactergeochelonis	Alphaproteobacteriabacterium64-6	Anoxybacilluskarvacharensis	Azoarcussp	Aquisalimonasasiatica	Actinomycetalesbacterium	actinobacteriumacIB-AMD-6	Actibacteriummucosum
Asanoaishikariensis	candidatedivisionNC10	Alphaproteobacteriabacterium65-37	Anoxybacillusmongoliensis	Azohydromonascaseinilytica	Aquisalimonassp	Actinomycetosporacinnamomea	actinobacteriumacIB-AMD-7	Actibacteriumnaphthalenivorans
Ascobolussp	CandidatusAccumulibactersp	Alphaproteobacteriabacterium65-7	Anoxybacilluspushchinoensis	Azonexusfungiphilus	Arabidopsislyrata	Actinomycetosporacorticicola	actinobacteriumSCGC	Actibacteriumsp
Aspergilluschevalieri	CandidatusAzoamicusciliaticola	AlphaproteobacteriabacteriumADurb.BinA280	Anoxybacillussp	Azonexushydrophilus	Arabidopsisthaliana	Actinomycetosporasp	Actinobaculumsp	Actiniatenebrosa
Asticcacaulisbiprosthecum	CandidatusDactylopiibacteriumcarminicum	AlphaproteobacteriabacteriumADurb.BinA305	Anoxybacillussuryakundensis	Azospiraoryzae	Arabisalpina	Actinomycetosporasuccinea	Actinocatenisporasera	Actinidiachinensis
Asticcacaulisexcentricus	CandidatusDadabacteriabacterium	AlphaproteobacteriabacteriumAO1-B	Anoxybacillustengchongensis	Azospirarestricta	Arabisnemorensis	Actinophytocolaalgeriensis	Actinocatenisporathailandica	Actinidiarufa
Asticcacaulistaihuensis	CandidatusDependentiaebacterium	AlphaproteobacteriabacteriumBRH_c36	Anoxybacillusthermarum	Azospirasp	Arachisduranensis	Actinophytocolaoryzae	Actinocoralliaherbida	Actinoallomurusbryophytorum
Atlantibactersp	CandidatusEisenbacteriabacterium	AlphaproteobacteriabacteriumCG_4_10_14_0_2_um_filter_63_37	Anoxybacterfermentans	Azospirillumbaldaniorum	Arachishypogaea	Actinophytocolasp	Actinocrispumwychmicini	Actinoalloteichushoggarensis
Aurantimonasmanganoxydans	CandidatusEndolissoclinumsp	AlphaproteobacteriabacteriumCG_4_10_14_0_8_um_filter_37_21	Aphanomycesastaci	Azospirillumbrasilense	Arboricoccuspini	Actinophytocolaxanthii	Actinokineosporaalba	Actinoalloteichushymeniacidonis
Aurantimonassp	CandidatusMacondimonasdiazotrophica	AlphaproteobacteriabacteriumCG_4_9_14_3_um_filter_47_13	Aphanomycesinvadans	Azospirillumdoebereinerae	archaeon	Actinophytocolaxinjiangensis	Actinokineosporaauranticolor	Actinoalloteichussp
Aurantimonasendophytica	CandidatusMethylomirabilislanthanidiphila	AlphaproteobacteriabacteriumCG1_02_46_17	Aquificaceaebacterium	Azospirillumhalopraeferens	archaeonBMS3Bbin15	Actinoplanesabujensis	Actinokineosporabangkokensis	Actinobacillusdelphinicola
Auraticoccusmonumenti	CandidatusMethylomirabilislimnetica	AlphaproteobacteriabacteriumCG11_big_fil_rev_8_21_14_0_20_39_49	Aquificaebacterium	Azospirillumhumicireducens	Arcobacternitrofigilis	Actinoplanesatraurantiacus	Actinokineosporacianjurensis	Actinobacillusequuli
Aureibacillushalotolerans	CandidatusMethylospiramobilis	AlphaproteobacteriabacteriumGWC2_42_16	Aquificalesbacterium	Azospirillumlargimobile	Arcobactersp	Actinoplanesawajinensis	Actinokineosporairanica	Actinobacillusindolicus
Aureimonasphyllosphaerae	CandidatusMethylumidiphilusalinenensis	AlphaproteobacteriabacteriumGWF2_58_20	Aquiplumanitroreducens	Azospirillumlipoferum	Armillariagallica	Actinoplanesbrasiliensis	Actinokineosporaspheciospongiae	Actinobacilluslignieresii
Aureimonaspseudogalii	CandidatusNitrosacidococcustergens	AlphaproteobacteriabacteriumHGW-Alphaproteobacteria-1	Aquisphaeragiovannonii	Azospirillumoleiclasticum	Armillariaostoyae	Actinoplanescampanulatus	Actinokineosporaterrae	Actinobacillusminor
Aureliellahelgolandensis	CandidatusNitrosarchaeumlimnium	AlphaproteobacteriabacteriumHGW-Alphaproteobacteria-11	archaeon	Azospirillumoryzae	Armillariasolidipes	Actinoplanesderwentensis	Actinomadurabangladeshensis	Actinobacilluspleuropneumoniae
Aureobasidiumpullulans	CandidatusNitrosocalduscavascurensis	AlphaproteobacteriabacteriumHGW-Alphaproteobacteria-12	archaeonBMS3Abin16	Azospirillumpalustre	Artemisiaannua	Actinoplanesdigitatis	Actinomaduracatellatispora	Actinobacillusporcinus
Azoarcussp	CandidatusNitrosocaldusyellowstonensis	AlphaproteobacteriabacteriumHGW-Alphaproteobacteria-13	archaeonBMS3Bbin16	Azospirillumsp	Arthrobacteralpinus	Actinoplanesfriuliensis	Actinomadurachibensis	Actinobacillusporcitonsillarum
Azoarcusindigens	CandidatusNitrosocosmicusarcticus	AlphaproteobacteriabacteriumHGW-Alphaproteobacteria-14	Arcobacteraquimarinus	Azospirillumthermophilum	Arthrobacterpsychrochitiniphilus	Actinoplanesianthinogenes	Actinomaduracitrea	Actinobacillusrossii
Azonexusfungiphilus	CandidatusNitrosocosmicusfranklandus	AlphaproteobacteriabacteriumHGW-Alphaproteobacteria-15	Arcobactercloacae	Bacillaceaebacterium	Arthrobactersaudimassiliensis	Actinoplanesitalicus	Actinomaduracoerulea	Actinobacillusseminis
Azospirasp	CandidatusNitrosocosmicusoleophilus	AlphaproteobacteriabacteriumHGW-Alphaproteobacteria-16	Arcobacterdefluvii	Bacillalesbacterium	Arthrobactersp	Actinoplaneslobatus	Actinomaduracraniellae	Actinobacillussp
Azospirillumlipoferum	CandidatusNitrosocosmicussp	AlphaproteobacteriabacteriumHGW-Alphaproteobacteria-17	Arcobacterellisii	Bacillibacterium	Arthrobotrysflagrans	Actinoplaneslutulentus	Actinomaduradarangshiensis	Actinobacillussuccinogenes
Azospirillumsp	CandidatusNitrosoglobusterrae	AlphaproteobacteriabacteriumHGW-Alphaproteobacteria-18	Arcobactersp	Bacillusaquiflavi	Arthrobotrysoligospora	Actinoplanesmissouriensis	Actinomadurageliboluensis	Actinobacillussuis
Azospirillumbaldaniorum	CandidatusNitrosomarinuscatalina	AlphaproteobacteriabacteriumHGW-Alphaproteobacteria-2	Arcobactersuis	Bacillusbadius	Arthrodermabenhamiae	Actinoplanesoctamycinicus	Actinomadurahallensis	Actinobacillusureae
Azospirillumbrasilense	CandidatusNitrosomarinussp	AlphaproteobacteriabacteriumHGW-Alphaproteobacteria-3	Arcobactervenerupis	Bacillusbenzoevorans	Arthrodermagypseum	Actinoplanesphilippinensis	Actinomaduralatina	Actinobacteriabacterium
Azospirillumoryzae	CandidatusNitrosopelagicusbrevis	AlphaproteobacteriabacteriumHGW-Alphaproteobacteria-4	Armatimonadetesbacterium	Bacilluscanaveralius	Arthrodermaotae	Actinoplanesregularis	Actinomaduralitoris	actinobacteriumacIB-AMD-6
Azotobactervinelandii	CandidatusNitrosopelagicussp	AlphaproteobacteriabacteriumHGW-Alphaproteobacteria-6	Arsenophonusnasoniae	Bacilluscereus	Arthrospiraplatensis	Actinoplanessp	Actinomaduralogoneensis	actinobacteriumacIB-AMD-7
Azotobacterchroococcum	CandidatusNitrosopumiluskoreensis	AlphaproteobacteriabacteriumHGW-Alphaproteobacteria-7	Arsenophonussp	Bacillusdafuensis	Arthrospirasp	Actinoplanesteichomyceticus	Actinomaduraluteofluorescens	actinobacteriumSCGC
Azotobacterbeijerinckii	CandidatusNitrosopumilussalaria	AlphaproteobacteriabacteriumHT1-32	Arthromycesramosus	Bacillusmycoides	Arundodonax	Actinoplanesutahensis	Actinomaduramacrotermitis	Actinobaculumsp
Bacillusamyloliquefaciens	CandidatusNitrosopumilussediminis	AlphaproteobacteriabacteriumMarineAlpha10_Bin2	Arthrospiraplatensis	Bacillussalipaludis	Ascarislumbricoides	Actinoplanesxinjiangensis	Actinomaduramadurae	Actinocatenisporasera
Bacillusakibai	CandidatusNitrosopumilussp	AlphaproteobacteriabacteriumMarineAlpha11_Bin1	Arthrospirasp	Bacillussmithii	Ascarissuum	Actinopolymorphacephalotaxi	Actinomaduramexicana	Actinocatenisporathailandica
Bacillusatrophaeus	CandidatusNitrososphaeraevergladensis	AlphaproteobacteriabacteriumMarineAlpha12_Bin1	Asaccharosporairregularis	Bacillussp	Ascidiaceihabitansdonghaensis	Actinopolymorpharutila	Actinomadurameyerae	Actinocoralliaherbida
Bacillusclausii	CandidatusNitrososphaeragargensis	AlphaproteobacteriabacteriumMarineAlpha3_Bin2	Atlantibacterhermannii	Bacillusstratosphericus	Ascobolusimmersus	Actinopolymorphasingaporensis	Actinomaduramontaniterrae	Actinocrispumwychmicini
Bacilluslicheniformis	CandidatusNitrososphaerasp	AlphaproteobacteriabacteriumMarineAlpha3_Bin3	Atlantibactersp	Bacillussubtilis	Ascodesmisnigricans	Actinopolysporaalba	Actinomaduranamibiensis	Actinokineosporaalba
Bacillusspizizenii	CandidatusNitrosotaleadevanaterra	AlphaproteobacteriabacteriumMarineAlpha3_Bin4	Atlantibactersubterranea	Bacillusthermozeamaize	Ascosphaeraapis	Actinopolysporabiskrensis	Actinomaduraparvosata	Actinokineosporaauranticolor
Bacillussubtilis	CandidatusNitrosotaleaokcheonensis	AlphaproteobacteriabacteriumMarineAlpha3_Bin6	Atopobiumsp	Bacillusthuringiensis	Asparagusofficinalis	Actinopolysporaerythraea	Actinomadurapelletieri	Actinokineosporabangkokensis
Bacillusthuringiensis	CandidatusNitrosotaleasinensis	AlphaproteobacteriabacteriumMarineAlpha3_Bin7	Atribacterlaminatus	Bacillustimonensis	Aspergillusaculeatus	Actinopolysporamortivallis	Actinomaduraphyscomitrii	Actinokineosporacianjurensis
Bacillussp	CandidatusNitrosotenuisaquarius	AlphaproteobacteriabacteriumMarineAlpha5_Bin12	Aulosiralaxa	Bacillustropicus	Aspergillusarachidicola	Actinopolysporamzabensis	Actinomadurarayongensis	Actinokineosporairanica
Bacilluscereus	CandidatusNitrosotenuiscloacae	AlphaproteobacteriabacteriumMarineAlpha5_Bin6	Austwickiachelonae	Bacilluswiedmannii	Aspergillusavenaceus	Actinopolysporarighensis	Actinomadurarubrisoli	Actinokineosporamzabensis
Bacilluspseudomycoides	CandidatusNitrosotenuissp	AlphaproteobacteriabacteriumMarineAlpha5_Bin7	Austwickiasp	Bacteriodetesbacterium	Aspergillusawamori	Actinopolysporasaharensis	Actinomadurarubteroloni	Actinokineosporaspheciospongiae
Bacillussonorensis	CandidatusNitrosotenuisuzonensis	AlphaproteobacteriabacteriumMarineAlpha6_Bin1	Azoarcussp	bacterium	Aspergillusbertholletiae	Actinopolysporasp	Actinomadurarudentiformis	Actinokineosporaterrae
Bacillusmethanolicus	CandidatusNitrospirainopinata	AlphaproteobacteriabacteriumMarineAlpha6_Bin3	Azohydromonascaseinilytica	bacterium(Candidatus	Aspergillusbombycis	Actinopolysporaxinjiangensis	Actinomadurasp	Actinomadurabangladeshensis
Bacillusvelezensis	CandidatusNitrospirakreftii	AlphaproteobacteriabacteriumMarineAlpha6_Bin4	Azospirillumbrasilense	bacteriumAR28	Aspergillusbrasiliensis	Actinorugisporaendophytica	Actinomadurasyzygii	Actinomaduracatellatispora
Bacillusanthracis	CandidatusNitrospiranitrificans	AlphaproteobacteriabacteriumMarineAlpha6_Bin5	Azospirillumgriseum	bacteriumBMS3Abin04	Aspergilluscaelatus	Actinospicaacidiphila	Actinomaduraverrucosospora	Actinomadurachibensis
Bacillusbenzoevorans	CandidatusNitrospiranitrosa	AlphaproteobacteriabacteriumMarineAlpha9_Bin1	Azospirillumsp	bacteriumBMS3Bbin02	Aspergilluscalidoustus	Actinosynnemamirum	Actinomarinicolatropica	Actinomaduracitrea
Bacillusglycinifermentans	CandidatusPelagibactersp	AlphaproteobacteriabacteriumMarineAlpha9_Bin3	Bacillaceaebacterium	bacteriumBMS3Bbin04	Aspergilluscampestris	Actinosynnemapretiosum	Actinomycesbowdenii	Actinomaduracoerulea
Bacillusinaquosorum	CandidatusPelagibacterubique	AlphaproteobacteriabacteriumMarineAlpha9_Bin4	Bacillalesbacterium	bacteriumBMS3Bbin10	Aspergilluscandidus	Actinosynnemasp	Actinomycesdenticolens	Actinomaduracraniellae
Bacillusmobilis	CandidatusPuniceispirillumsp	AlphaproteobacteriabacteriumMarineAlpha9_Bin6	Bacillibacterium	bacteriumCG_4_9_14_3_um_filter_65_15	Aspergilluscarbonarius	Acyrthosiphonpisum	Actinomycesglycerinitolerans	Actinomaduradarangshiensis
Bacillusmojavensis	CandidatusRokubacteriabacterium	AlphaproteobacteriabacteriumMarineAlpha9_Bin7	Bacillusakibai	bacteriumDOLZORAL124_64_63	Aspergilluschevalieri	Adhaeretormobilis	Actinomycesgraevenitzii	Actinomaduradecatromicini
Bacillusmycoides	CandidatusThermoflexusjaponica	AlphaproteobacteriabacteriumMedPE-SWcel	Bacillusalbus	bacteriumendosymbiont	Aspergillusclavatus	Adhaeribacteraerolatus	Actinomycesjohnsonii	Actinomadurageliboluensis
Bacillusparalicheniformis	CandidatusThioglobussp	AlphaproteobacteriabacteriumPA1	Bacillusanthracis	bacteriumenrichment	Aspergilluscoremiiformis	Adhaeribacterradiodurans	Actinomycesmarmotae	Actinomadurahallensis
Bacillusparanthracis	Cedecealapagei	AlphaproteobacteriabacteriumPA2	Bacillusbenzoevorans	bacteriumHR08	Aspergilluscristatus	Adhaeribacterrhizoryzae	Actinomycesmassiliensis	Actinomaduraharenae
Bacillussafensis	Cedeceaneteri	AlphaproteobacteriabacteriumPA3	Bacillusbeveridgei	bacteriumHR10	Aspergillusellipticus	Adinetaricciae	Actinomycesnaeslundii	Actinomaduralatina
Bacilluswiedmannii	Celeribacterbaekdonensis	AlphaproteobacteriabacteriumPA4	Bacillusbombysepticus	bacteriumHR11	Aspergilluseucalypticola	Adinetasteineri	Actinomycesoris	Actinomaduralitoris
bacteriumendosymbiont	Celeribacterindicus	AlphaproteobacteriabacteriumRIFCSPHIGHO2_01_FULL_41_14	Bacilluscanaveralius	bacteriumHR12	Aspergillusflavus	Advenellaincenata	Actinomycesradicidentis	Actinomaduralogoneensis
bacteriumADurb.Bin243	Cellvibrionalesbacterium	AlphaproteobacteriabacteriumRIFCSPHIGHO2_02_FULL_46_13	Bacilluscereus	bacteriumHR13	Aspergillusfumigatus	Advenellakashmirensis	Actinomycesrespiraculi	Actinomaduraluteofluorescens
bacteriumADurb.Bin363	Cenarchaeumsp	AlphaproteobacteriabacteriumRIFCSPHIGHO2_12_FULL_63_12	Bacillusclarus	bacteriumHR14	Aspergillusglaucus	Advenellamimigardefordensis	Actinomycesruminicola	Actinomaduramacrotermitis
bacteriumBMS3Abin11	Cenarchaeumsymbiosum	AlphaproteobacteriabacteriumRIFCSPHIGHO2_12_FULL_66_14	Bacilluscytotoxicus	bacteriumHR15	Aspergillusheteromorphus	Advenellasp	Actinomycesslackii	Actinomaduramadurae
bacteriumBMS3Bbin12	Cereibacterchanglensis	AlphaproteobacteriabacteriumRIFCSPLOWO2_01_FULL_40_26	Bacillusdafuensis	bacteriumHR17	Aspergillushomomorphus	Aedesaegypti	Actinomycessp	Actinomaduramexicana
bacteriumBMS3Bbin14	Chelativoranssp	AlphaproteobacteriabacteriumRIFOXYD12_FULL_60_8	Bacillusfungorum	bacteriumHR18	Aspergillusibericus	Aedesalbopictus	Actinomycessucciniciruminis	Actinomadurameyerae
bacteriumHR13	Chelatococcussp	AlphaproteobacteriabacteriumTMED109	Bacillusluti	bacteriumHR19	Aspergillusindologenus	Aegilopstauschii	Actinomycesurogenitalis	Actinomaduramontaniterrae
bacteriumHR30	Chitinophagaceaebacterium	AlphaproteobacteriabacteriumTMED150	Bacillusmesophilum	bacteriumHR20	Aspergilluskawachii	Aegithaloscaudatus	Actinomycesviscosus	Actinomaduranamibiensis
bacteriumHR36	Chloroflexibacterium	AlphaproteobacteriabacteriumTMED199	Bacillusmesophilus	bacteriumHR21	Aspergilluslacticoffeatus	Aegothelesbennettii	Actinomycesweissii	Actinomaduraparvosata
Bacteroidetesbacterium	Chromatiaceaebacterium	AlphaproteobacteriabacteriumTMED62	Bacillusmethanolicus	bacteriumHR23	Aspergilluslentulus	Aeoliellamucimassa	Actinomycetalesbacterium	Actinomadurapelletieri
Barrientosiimonashumi	Chromohalobactersalexigens	AlphaproteobacteriabacteriumTMED87	Bacillusmobilis	bacteriumHR26	Aspergillusleporis	Aeribacilluscomposti	Actinomycetosporacinnamomea	Actinomaduraphyscomitrii
Bathymodiolusthermophilus	Chrysosporumovalisporum	AlphaproteobacteriabacteriumTMED89	Bacillusmycoides	bacteriumHR27	Aspergillusluchuensis	Aeribacilluspallidus	Actinomycetosporacorticicola	Actinomadurarayongensis
Bathymodiolusheckerae	Citreicellasp	AlphaproteobacteriabacteriumTMED93	Bacilluspacificus	bacteriumHR28	Aspergillusminisclerotigenes	Aeromicrobiumfastidiosum	Actinomycetosporasp	Actinomadurarubrisoli
Bauldialitoralis	Citrobacteramalonaticus	Alsobactersoli	Bacillusparamycoides	bacteriumHR29	Aspergillusmulundensis	Aeromicrobiumsp	Actinomycetosporasuccinea	Actinomadurarubteroloni
Beauveriabassiana	Citrobacterbraakii	Alsophilacostularis	Bacillusparanthracis	bacteriumHR30	Aspergillusneoniger	Aeromonadalesbacterium	Actinophytocolaalgeriensis	Actinomadurarudentiformis
Beijerinckiasp	Citrobacterfarmeri	Alsophilagigantea	Bacilluspiezotolerans	bacteriumHR33	Aspergillusniger	Aeromonasallosaccharophila	Actinophytocolaoryzae	Actinomadurasp
Beijerinckiaceaebacterium	Citrobacterfreundii	Alsophilapodophylla	Bacilluspseudomycoides	bacteriumHR37	Aspergillusnomiae	Aeromonascavernicola	Actinophytocolasp	Actinomadurasyzygii
Belnapiarosea	Citrobacterkoseri	Alsophilaspinulosa	Bacillussalipaludis	bacteriumM00.F.Ca.ET.205.01.1.1	Aspergillusnovofumigatus	Aeromonascaviae	Actinophytocolaxanthii	Actinomaduraverrucosospora
betaproteobacterium	Citrobacterpasteurii	Alteraurantiacibacteraquimixticola	Bacillusselenitireducens	bacteriumNosZIso11-50	Aspergillusnovoparasiticus	Aeromonasdhakensis	Actinophytocolaxinjiangensis	Actinomarinicolatropica
Bionectriaochroleuca	Citrobacterrodentium	Alteraurantiacibacterbuctensis	Bacillussolimangrovi	bacteriumNosZIso11-52	Aspergillusochraceoroseus	Aeromonasdiversa	Actinoplanesabujensis	Actinomucorelegans
bioreactormetagenome	Citrobactersp	Altererythrobacterepoxidivorans	Bacillussp	Bacteroidalesbacterium	Aspergillusoryzae	Aeromonasencheleia	Actinoplanesatraurantiacus	Actinomycesbowdenii
Blastococcussp	Citrobacterwerkmanii	Altererythrobacterinsulae	Bacillussubtilis	Bacteroidessp	Aspergillusparasiticus	Aeromonasenteropelogenes	Actinoplanesawajinensis	Actinomycesdenticolens
Blastococcusaggregatus	Cloacibacillusevryensis	Altererythrobacterishigakiensis	Bacillusthuringiensis	Bacteroidetesbacterium	Aspergillusphoenicis	Aeromonashydrophila	Actinoplanesbrasiliensis	Actinomycesgaoshouyii
Blastococcuscolisei	Cloacibacillusporcorum	Altererythrobacterrhizovicinus	Bacillustoyonensis	Bacteroidetes/Chlorobigroup	Aspergilluspseudocaelatus	Aeromonasjandaei	Actinoplanescampanulatus	Actinomycesglycerinitolerans
Blastococcusendophyticus	Clostridialesbacterium	Altererythrobactersp	Bacillustropicus	Bacteroidiabacterium	Aspergilluspseudonomiae	Aeromonaslusitana	Actinoplanesderwentensis	Actinomycesgraevenitzii
Blastococcussaxobsidens	Clostridiumfessum	Altererythrobacterspongiae	Bacilluswiedmannii	Balneolaceaebacterium	Aspergilluspseudotamarii	Aeromonasmedia	Actinoplanesdigitatis	Actinomycesjohnsonii
Blastococcusxanthinilyticus	Clostridiummagnum	Altererythrobacterxiamenensis	bacterium	Barnettozymacalifornica	Aspergilluspuulaauensis	Aeromonasmolluscorum	Actinoplanesfriuliensis	Actinomycesmarmotae
Blastomonasnatatoria	Clostridiumpasteurianum	Altericroceibacteriumendophyticum	bacterium(Candidatus	Bathymodiolusbrooksi	Aspergillusrambellii	Aeromonassalmonicida	Actinoplanesianthinogenes	Actinomycesmassiliensis
Blautiacoccoides	Clostridiumsp	Altericroceibacteriumindicum	bacterium1XD21-70	Bathymodiolusheckerae	Aspergillusruber	Aeromonasschubertii	Actinoplanesitalicus	Actinomycesnaeslundii
Bordetellapetrii	Cobetiamarina	Alteripontixanthobactermaritimus	bacterium1XD42-54	Bauldiasp	Aspergillussaccharolyticus	Aeromonassimiae	Actinoplaneslobatus	Actinomycesoris
Bordetellaansorpii	Cobetiasp	Alteriqipengyuaniahalimionae	bacterium1XD42-8	Bdellovibriosp	Aspergillussclerotialis	Aeromonassobria	Actinoplaneslutulentus	Actinomycesradicidentis
Boseasp	Coffeaarabica	Alteriqipengyuanialutimaris	bacterium42_11	Belliellabaltica	Aspergillussclerotiicarbonarius	Aeromonassp	Actinoplanesmissouriensis	Actinomycesrespiraculi
Bosealathyri	Coleofasciculuschthonoplastes	Alteromonadaceaebacterium	bacteriumADurb.Bin157	Belliellaburyatensis	Aspergillussclerotioniger	Aeromonastaiwanensis	Actinoplanesoctamycinicus	Actinomycesruminicola
Bosealupini	Comamonadaceaebacterium	Amaricoccusmacauensis	bacteriumADurb.Bin236	Belliellapelovolcani	Aspergillussergii	Aeromonasveronii	Actinoplanesphilippinensis	Actinomycesslackii
Boseapsychrotolerans	Comamonastestosteroni	Amaricoccussolimangrovi	bacteriumADurb.Bin243	Bergerielladenitrificans	Aspergillussp	Afipiafelis	Actinoplanesregularis	Actinomycessp
Botrimarinacolliarenosi	Comamonasthiooxydans	Amazonaguildingii	bacteriumADurb.Bin270	Bergeyellacardium	Aspergillussteynii	Afipiasp	Actinoplanessp	Actinomycessucciniciruminis
Botrimarinahoheduenensis	Corticimicrobacterpopuli	Amblystegiumserpens	bacteriumADurb.Bin363	Bernardetialitoralis	Aspergillussydowii	Agarivoranssp	Actinoplanesteichomyceticus	Actinomycesurogenitalis
Botryosphaeriasp	Corynebacteriumaccolens	Amborellatrichopoda	bacteriumADurb.Bin425	Betaproteobacteriabacterium	Aspergillustaichungensis	Agarophytontenuistipitatum	Actinoplanesutahensis	Actinomycesviscosus
Brachybacteriumsp	Corynebacteriumalimapuense	Amentotaxusargotaenia	bacteriumADurb.Bin478	Beutenbergiacavernae	Aspergillustamarii	Agkistrodoncontortrix	Actinoplanesxinjiangensis	Actinomycesweissii
Bradyrhizobiaceaebacterium	Corynebacteriumammoniagenes	Amentotaxusformosana	bacteriumB17	Bionectriaochroleuca	Aspergillustanneri	Agrilactobacilluscomposti	Actinopolymorphacephalotaxi	Actinomycetalesbacterium
Bradyrhizobiumsp	Corynebacteriumaurimucosum	Amentotaxusyunnanensis	bacteriumBMS3Abin01	Bizioniaalgoritergicola	Aspergillusterreus	Agrilusplanipennis	Actinopolymorpharutila	Actinomycetosporacinnamomea
Bradyrhizobiumarachidis	Corynebacteriumcoyleae	Ameyamaeachiangmaiensis	bacteriumBMS3Abin03	Bizioniaargentinensis	Aspergillusthermomutatus	Agrobacteriumalbertimagni	Actinopolymorphasingaporensis	Actinomycetosporacorticicola
Bradyrhizobiumcanariense	Corynebacteriumcrenatum	Aminipilabutyrica	bacteriumBMS3Abin04	Bizioniaechini	Aspergillustransmontanensis	Agrobacteriumdeltaense	Actinopolysporaalba	Actinomycetosporasp
Bradyrhizobiumdaqingense	Corynebacteriumcrudilactis	Aminobacteraganoensis	bacteriumBMS3Abin06	Bizioniamyxarmorum	Aspergillustubingensis	Agrobacteriumradiobacter	Actinopolysporabiskrensis	Actinomycetosporasuccinea
Bradyrhizobiumelkanii	Corynebacteriumdiphtheriae	Aminobacteraminovorans	bacteriumBMS3Abin07	Bizioniasaleffrena	Aspergillusturcosus	Agrobacteriumsp	Actinopolysporaerythraea	Actinophytocolaalgeriensis
Bradyrhizobiumerythrophlei	Corynebacteriumdoosanense	Aminobacterciceronei	bacteriumBMS3Abin08	Blastocatelliabacterium	Aspergillusuvarum	Agrobacteriumvitis	Actinopolysporamortivallis	Actinophytocolaoryzae
Bradyrhizobiumhuanghuaihaiense	Corynebacteriumendometrii	Aminobactersp	bacteriumBMS3Abin14	Bordetellagenomosp	Aspergillusvadensis	Agromycesaureus	Actinopolysporamzabensis	Actinophytocolasp
Bradyrhizobiumivorense	Corynebacteriumflavescens	Aminobacteriumsp	bacteriumBMS3Bbin04	Bordetellapetrii	Aspergillusversicolor	Agromycescerinus	Actinopolysporarighensis	Actinophytocolaxanthii
Bradyrhizobiumlablabi	Corynebacteriumfrankenforstense	Ammonifexsp	bacteriumBMS3Bbin09	Bosealathyri	Aspergillusviolaceofuscus	Agromycesflavus	Actinopolysporasaharensis	Actinophytocolaxinjiangensis
Bradyrhizobiummacuxiense	Corynebacteriumgerontici	Ammonifexthiophilus	bacteriumBMS3Bbin14	Boseasp	Aspergilluswelwitschiae	Agromycesfucosus	Actinopolysporasp	Actinoplanesabujensis
Bradyrhizobiumsacchari	Corynebacteriumglaucum	Amorphomonasoryzae	bacteriumD16-59	Boseathiooxidans	Aspergilluswentii	Agromyceshippuratus	Actinopolysporaxinjiangensis	Actinoplanesatraurantiacus
Bradyrhizobiumshewense	Corynebacteriumglutamicum	Ampelopterisprolifera	bacteriumE08(2017)	Botryosphaeriadothidea	Aulographumhederae	Agromycesintestinalis	Actinorugisporaendophytica	Actinoplanesawajinensis
Bradyrhizobiumstylosanthis	Corynebacteriumhadale	Amphiplicatusmetriothermophilus	bacteriumendosymbiont	Brachymonasdenitrificans	Aulosiralaxa	Agromycessp	Actinospicaacidiphila	Actinoplanesbrasiliensis
Bradyrhizobiumyuanmingense	Corynebacteriumhalotolerans	Amphriteaatlantica	bacteriumF083	Bradyrhizobiaceaebacterium	Aurantimonasaggregata	Agromycestardus	Actinospicarobiniae	Actinoplanescampanulatus
Brenneriagoodwinii	Corynebacteriumhumireducens	Ampullimonasaquatilis	bacteriumHR08	Bradyrhizobiumbetae	Aureimonasaltamirensis	Aidingimonashalophila	Actinosynnemamirum	Actinoplanesderwentensis
Breoghaniacorrubedonensis	Corynebacteriumimitans	Amycolatopsismarina	bacteriumHR09	Bradyrhizobiumcanariense	Aureimonasflava	Ailuropodamelanoleuca	Actinosynnemapretiosum	Actinoplanesdigitatis
Brevibacillussp	Corynebacteriumkefirresidentii	Amylibactercionae	bacteriumHR10	Bradyrhizobiumcentrolobii	Aureimonasphyllosphaerae	Ajellomycesdermatitidis	Actinosynnemasp	Actinoplanesfriuliensis
Brevibacilluslaterosporus	Corynebacteriumlowii	Amylibacterkogurei	bacteriumHR11	Bradyrhizobiumcosmicum	Aureimonassp	Akanthomyceslecanii	Actinotaleafermentans	Actinoplanesianthinogenes
Brevibacillusparabrevis	Corynebacteriummarinum	Amylibactersp	bacteriumHR16	Bradyrhizobiumdiazoefficiens	Aureimonasureilytica	Akkermansiamuciniphila	Actinotaleaferrariae	Actinoplanesitalicus
Brevibacteriumfrigoritolerans	Corynebacteriummaris	Anabaenaazotica	bacteriumM21	Bradyrhizobiumforestalis	Aureobasidiummelanogenum	Akkermansiasp	Acuticoccussediminis	Actinoplaneslobatus
Brevirhabduspacifica	Corynebacteriummastitidis	Anabaenacf.	bacteriumP201	Bradyrhizobiumfrederickii	Aureobasidiumnamibiae	Alaudalacheleensis	Acyrthosiphonpisum	Actinoplaneslutulentus
Brevundimonasmediterranea	Corynebacteriumminutissimum	Anabaenacylindrica	bacteriumRGF134-1	Bradyrhizobiumguangdongense	Aureobasidiumpullulans	Alcatorda	Adhaeretormobilis	Actinoplanesmissouriensis
Burkholderiacepacia	Corynebacteriumoculi	Anabaenaoryzae	Bacteroidaceaebacterium	Bradyrhizobiumlablabi	Aureobasidiumsubglaciale	Alcaligenaceaebacterium	Adhaeribacteraerolatus	Actinoplanesoctamycinicus
Burkholderiapyrrocinia	Corynebacteriumpelargi	Anabaenaoscillarioides	Bacteroidalesbacterium	Bradyrhizobiumnanningense	Aureococcusanophagefferens	Alcaligenesfaecalis	Adhaeribacterarboris	Actinoplanesphilippinensis
Burkholderiaambifaria	Corynebacteriumphocae	Anabaenasp	Bacteroidescaccae	Bradyrhizobiumneotropicale	Auriculariopsisampla	Alcaligenessp	Adhaeribacterpallidiroseus	Actinoplanesregularis
Burkholderiacenocepacia	Corynebacteriumpilosum	Anabaenasphaerica	Bacteroidescellulosilyticus	Bradyrhizobiumnitroreducens	Azoarcuscommunis	Alcaligenesxylosoxydans	Adhaeribacterradiodurans	Actinoplanessp
Burkholderialata	Corynebacteriumpropinquum	Anabaenavariabilis	Bacteroidesclarus	Bradyrhizobiumoligotrophicum	Azoarcusindigens	Alcanivoracaceaebacterium	Adhaeribacterrhizoryzae	Actinoplanesteichomyceticus
Burkholderiapseudomallei	Corynebacteriumpseudopelargi	Anabaenopsiscircularis	Bacteroidescoprocola	Bradyrhizobiumottawaense	Azoarcusnasutitermitis	Alcanivoraxborkumensis	Adhaeribacterswui	Actinoplanesutahensis
Burkholderiathailandensis	Corynebacteriumpseudotuberculosis	Anabaenopsiselenkinii	Bacteroidescoprophilus	Bradyrhizobiumshewense	Azoarcussp	Alcanivoraxhongdengensis	Adlercreutziacaecimuris	Actinoplanesxinjiangensis
Burkholderiavietnamiensis	Corynebacteriumpyruviciproducens	Anabaenopsissp	Bacteroidescoprosuis	Bradyrhizobiumsp	Azorhizobiumcaulinodans	Alcanivoraxjadensis	Adlercreutziaequolifaciens	Actinopolymorphacephalotaxi
Burkholderiasp	Corynebacteriumriegelii	Anaerobacillusalkalidiazotrophicus	Bacteroidesfaecalis	Bradyrhizobiumstylosanthis	Azorhizobiumsp	Alcanivoraxnanhaiticus	Adlercreutziamucosicola	Actinopolymorpharutila
Burkholderiacontaminans	Corynebacteriumrouxii	Anaerobacillusalkalilacustris	Bacteroidesfaecis	Bradyrhizobiumyuanmingense	Azospiraoryzae	Alcanivoraxsediminis	Adlercreutziamuris	Actinopolymorphasingaporensis
Burkholderiaplantarii	Corynebacteriumsegmentosum	Anaerobacillusarseniciselenatis	Bacteroidesfinegoldii	Breoghaniacorrubedonensis	Azospirarestricta	Alcanivoraxsp	Adlercreutziasp	Actinopolysporaalba
Burkholderiasingularis	Corynebacteriumsp	Anaerobacteriumchartisolvens	Bacteroidesfragilis	Breoghaniasp	Azospirillumlipoferum	Aleadryasrufinucha	Advenellaincenata	Actinopolysporabiskrensis
Burkholderialesbacterium	Corynebacteriumstationis	Anaerobiospirillumthomasii	Bacteroidesgraminisolvens	Brevibacillushalotolerans	Azospirillumoleiclasticum	Alecturalathami	Advenellakashmirensis	Actinopolysporaerythraea
Buttiauxellaagrestis	Corynebacteriumstriatum	Anaerobutyricumhallii	Bacteroideshelcogenes	Brevibacilluslaterosporus	Azospirillumoryzae	Alexandriummonilatum	Advenellamimigardefordensis	Actinopolysporamortivallis
Buttiauxellabrennerae	Corynebacteriumsuranareeae	Anaerobutyricumsoehngenii	Bacteroidesheparinolyticus	Brevibacilluspanacihumi	Azospirillumsp	Algoriphagussanaruensis	Advenellasp	Actinopolysporamzabensis
Buttiauxellasp	Corynebacteriumtuscaniense	Anaerocolumnaaminovalerica	Bacteroidesintestinalis	Brevibacillussp	Bacillusanthracis	Algoriphagussp	Aegilopstauschii	Actinopolysporarighensis
Bythopirellulagoksoyri	Corynebacteriumulcerans	Anaerocolumnacellulosilytica	Bacteroidesluti	Brevibacteriumsp	Bacillusbenzoevorans	Alicycliphilusdenitrificans	Aeoliellamucimassa	Actinopolysporasaharensis
Caballeroniaarationis	Corynebacteriumurealyticum	Anaerocolumnachitinilytica	Bacteroidesnordii	Brucellaabortus	Bacillusbombysepticus	Alicyclobacillusacidocaldarius	Aequoribacterfuscus	Actinopolysporasp
Caballeroniasordidicola	Corynebacteriumurogenitale	Anaerocolumnajejuensis	Bacteroidesoleiciplenus	Brucellaanthropi	Bacilluscereus	Alicyclobacillusacidoterrestris	Aequorivitaantarctica	Actinopolysporaxinjiangensis
Caenispirillumsalinarum	Corynebacteriumuterequi	Anaerocolumnasedimenticola	Bacteroidesovatus	Brucellacanis	Bacillusluti	Alicyclobacillusferrooxydans	Aequorivitalipolytica	Actinorugisporaendophytica
Caenispirillumbisanense	Corynebacteriumvitaeruminis	Anaerocolumnaxylanovorans	Bacteroidespectinophilus	Brucellaceti	Bacillusmycoides	Alicyclobacillushesperidum	Aequorivitalutea	Actinospicaacidiphila
Caldibacillusthermoamylovorans	Crenarchaeotaarchaeon	Anaerofilumsp	Bacteroidesplebeius	Brucellacytisi	Bacillussp	Alicyclobacillusmontanus	Aequorivitasp	Actinospicarobiniae
Calidifontibacterindicus	Crenarchaeoteenrichment	Anaeroglobusgeminatus	Bacteroidespyogenes	Brucelladaejeonensis	Bacillusthuringiensis	Alicyclobacillussacchari	Aequorivitasublithincola	Actinosynnemamirum
Calidithermusroseus	crenarchaeoteSCGC	Anaerohalosphaeralusitana	Bacteroidesreticulotermitis	Brucellagrignonensis	Bacillustoyonensis	Alicyclobacillussp	Aeribacilluscomposti	Actinosynnemapretiosum
Calidithermusterrae	Crenothrixpolyspora	Anaerolineaceaebacterium	Bacteroidessalyersiae	Brucellaintermedia	Bacilluswiedmannii	Alicyclobacillustengchongensis	Aeribacilluspallidus	Actinosynnemasp
Caloramatormitchellensis	Crenothrixsp	Anaerolineaebacterium	Bacteroidessp	Brucellalupini	bacterium	Alicyclobacillusvulcanalis	Aerococcusviridans	Actinotaleafermentans
Calothrixsp	Crenotrichaceaebacterium	Anaerolinealesbacterium	Bacteroidesstercorirosoris	Brucellamelitensis	bacteriumBMS3Abin14	Alienimonascaliforniensis	Aeromicrobiumchenweiae	Actinotaleaferrariae
Camelimonaslactis	Cupriavidusbasilensis	Anaeromassilibacillussp	Bacteroidesthetaiotaomicron	Brucellamicroti	bacteriumBMS3Bbin14	Aliivibriofinisterrensis	Aeromicrobiumchoanae	Actirhodobacteratriluteus
CandidatusPropionivibrioaalborgensis	Cupriavidusnecator	Anaeromyxobacterdehalogenans	Bacteroidesuniformis	Brucellaneotomae	bacteriumHR13	Aliivibriofischeri	Aeromicrobiumerythreum	Acuticoccussediminis
CandidatusAminicenantesbacterium	Cupriavidusneocaledonicus	Anaeromyxobactersp	Bacteroidesvulgatus	Brucellaoryzae	bacteriumHR36	Aliivibriologei	Aeromicrobiumfastidiosum	Acyrthosiphonpisum
CandidatusBrocadiaceaebacterium	Cupriavidusoxalaticus	Anaerosacchariphiluspolymeriproducens	Bacteroidesxylanisolvens	Brucellaovis	bacteriumLRH843	Aliivibriosalmonicida	Aeromicrobiumflavum	Adhaeretormobilis
CandidatusHydrogenedentesbacterium	Cupriaviduspauculus	Anaerosporahongkongensis	Bacteroideszhangwenhongi	Brucellapecoris	bacteriumSGD-2	Aliivibriosifiae	Aeromicrobiumginsengisoli	Adhaeribacteraerolatus
CandidatusEnterovibrioescacola	Cupriaviduspinatubonensis	Anaerosporobactermobilis	Bacteroideszoogleoformans	Brucellapinnipedialis	bacteriumYEK0313	Aliivibriosp	Aeromicrobiummarinum	Adhaeribacterarboris
CandidatusNitrotogafabula	Cupriavidussp	Anaerosporomusasubterranea	Bacteroidetesbacterium	Brucellapituitosa	Basidiobolusmeristosporus	Aliivibriowodanis	Aeromicrobiumphoceense	Adhaeribacterpallidiroseus
CandidatusParaburkholderiakirkii	Cupriavidustaiwanensis	Anaerostipeshadrus	Bacteroidetesoral	Brucellasp	Bathycoccusprasinos	Alishewanellaaestuarii	Aeromicrobiumsp	Adhaeribacterradiodurans
CandidatusRhodobacterlobularis	Cyanobacteriumsp	Anaerotaleaalkaliphila	Bacteroidiabacterium	Brucellasuis	Baudoiniapanamericana	Alishewanellaagri	Aeromicrobiumtamlense	Adhaeribacterrhizoryzae
CandidatusFilomicrobiummarinum	Cyclobacteriaceaebacterium	Anaerotignumneopropionicum	Baileyellaintestinalis	Brucellathiophenivorans	Bauldialitoralis	Alishewanellajeotgali	Aeromicrobiumterrae	Adhaeribacterswui
CandidatusMethylomirabilisoxyfera	Cycloclasticussp	Anaerotruncuscolihominis	Balneicellahalophila	Brucellatritici	Beauveriabassiana	Aliterellaatlantica	Aeromonadalesbacterium	Adlercreutziacaecimuris
CandidatusAccumulibacterphosphatis	Cytobacilluskochii	Anaerotruncussp	Barnesiellasp	Brucellaceaebacterium	Beauveriabrongniartii	Alkalibacillushaloalkaliphilus	Aeromonasallosaccharophila	Adlercreutziaequolifaciens
CandidatusAccumulibactersp	Cytophagalesbacterium	Anaerovirgulamultivorans	Barnesiellaviscericola	Brumimicrobiumglaciale	Beijerinckiasp	Alkalicoccusdaliensis	Aeromonascavernicola	Adlercreutziamucosicola
CandidatusNitrotogasp	Defluviimonasalba	Anaplasmacentrale	Bathymodiolusplatifrons	Brumimicrobiumsalinarum	Beijerinckiaceaebacterium	Alkalicoccushalolimnae	Aeromonascaviae	Adlercreutziamuris
CandidatusSulfopaludibactersp	Dehalobactersp	Anaplasmamarginale	BD1-7clade	Brumimicrobiumsp	Bermanellamarisrubri	Alkalicoccussaliphilus	Aeromonasdhakensis	Adlercreutziasp
CandidatusSynechococcusspongiarum	Delftiasp	Anaplasmaovis	Bdellovibrionalesbacterium	Bryobacteraceaebacterium	Bermanellasp	Alkalicoccusurumqiensis	Aeromonasdiversa	Advenellaincenata
CandidatusHakubanellathermoalkaliphilus	Deltaproteobacteriabacterium	Anaplasmaphagocytophilum	Beauveriabassiana	Bryobacteralesbacterium	betaproteobacterium	Alkalihalobacillusalcalophilus	Aeromonasencheleia	Advenellakashmirensis
CandidatusBurkholderiaverschuerenii	Denitratisomaoestradiolicum	Anaplasmaplatys	Beggiatoaalba	Burkholderiahumptydooensis	Betaproteobacteriabacterium	Alkalihalobacilluscaeni	Aeromonasenteropelogenes	Advenellamimigardefordensis
Candidimonasbauzanensis	Desulfotomaculumsp	Anasplatyrhynchos	Berryellaintestinalis	Burkholderiamallei	Bifiguratusadelaidae	Alkalihalobacillusclausii	Aeromonashydrophila	Advenellasp
Capnocytophagaleadbetteri	Desulfovibriocarbinolicus	Ancylobacteraquaticus	Betaproteobacteriabacterium	Burkholderiamayonis	Bimurianovae-zelandiae	Alkalihalobacillusgibsonii	Aeromonasjandaei	Aegilopstauschii
Capnodialessp	Desulfovibriomagneticus	Ancylobacterpratisalsi	Bilifractorporci	Burkholderiapseudomallei	Bionectriaochroleuca	Alkalihalobacillushalodurans	Aeromonaslusitana	Aeoliellamucimassa
Cardiobacteriumhominis	Desulfovibriopiger	Ancylobacterrudongensis	Bilophilasp	Burkholderiasingularis	Bipolarisoryzae	Alkalihalobacillushemicellulosilyticus	Aeromonasmedia	Aequoribacterfuscus
Catellatosporasp	Desulfovibriosp	Ancylobactersp	Bilophilawadsworthia	Burkholderiasp	Bipolarisvictoriae	Alkalihalobacillushwajinpoensis	Aeromonasmolluscorum	Aequorivitaantarctica
Caulifiguraconiformis	Desulfurellalesbacterium	Ancylomarinasubtilis	Biomaibacteracetigenes	Burkholderiastabilis	Bipolariszeicola	Alkalihalobacilluskrulwichiae	Aeromonassalmonicida	Aequorivitaaquimaris
Caulobactervibrioides	Devosiaginsengisoli	Anderseniellasp	Biostraticolatofi	Burkholderiathailandensis	Blastomonasnatatoria	Alkalihalobacilluslehensis	Aeromonassanarellii	Aequorivitalipolytica
Caulobactersp	Devosiasp	Andreaearupestris	Blastopirellulasp	Burkholderiaceaebacterium	Blastomonassp	Alkalihalobacilluslonarensis	Aeromonasschubertii	Aequorivitalutea
Cecembiacalidifontis	Diaphorobactersp	Aneuramirabilis	Blautiacoccoides	Burkholderialesbacterium	Blastomycesdermatitidis	Alkalihalobacillusmacyae	Aeromonassimiae	Aequorivitasoesokkakensis
Cecembiarubra	Dinoroseobactersp	Aneurinibacillusaneurinilyticus	Blautiafaecicola	Caenispirillumbisanense	Blastomycesgilchristii	Alkalihalobacillusmarmarensis	Aeromonassobria	Aequorivitasp
Cedeceasp	Donghicolaeburneus	Angiopterisangustifolia	Blautiaglucerasea	Caenispirillumsalinarum	Blastomycesparvus	Alkalihalobacillusokhensis	Aeromonassp	Aequorivitasublithincola
Celeribacterbaekdonensis	Dryopterisfragrans	Angiopterisevecta	Blautiahansenii	Caldiarchaeumsubterraneum	Blastomycespercursus	Alkalihalobacillusokuhidensis	Aeromonastaiwanensis	Aequorivitaviscosa
Celeribacterindicus	Duganellasp	Angiopterisyunnanensis	Blautiahydrogenotrophica	Caldilineaaerophila	Blastomycessilverae	Alkalihalobacilluspseudofirmus	Aeromonasveronii	Aeribacilluscomposti
Celeribactermarinus	Edwardsiellaanguillarum	Angulomicrobiumtetraedrale	Blautialuti	Caldilineaebacterium	Blautialuti	Alkalihalobacillustrypoxylicola	Aeropyrumcamini	Aeribacilluspallidus
Celeribacterneptunius	Edwardsiellahoshinae	Ankyrajudayi	Blautiamassiliensis	Caldilinealesbacterium	Blautiasp	Alkalihalobacilluswakoensis	Aeropyrumpernix	Aeriscardoviaaeriphila
Celeribacterpersicus	Edwardsiellaictaluri	ANME-1cluster	Blautiaobeum	Calditerrivibrionitroreducens	blooddisease	Alkalilimnicolaehrlichii	Aerosticcasoli	Aerococcusurinaehominis
Cellulomonassp	Edwardsiellapiscicida	ANME-2cluster	Blautiaproducta	Caldithrixabyssi	Bondarzewiamesenterica	Alkaliphilusmetalliredigens	Aestuariibactersp	Aerococcusviridans
Cellulomonascellasea	Edwardsiellatarda	Anogrammachaerophylla	Blautiapseudococcoides	Calditrichaceaebacterium	Bordetellaansorpii	Alkaliphilusoremlandii	Aestuariirhabduslitorea	Aeromicrobiumchenweiae
Cellulomonasmarina	Ensiferadhaerens	Anophelessinensis	Blautiasp	Calditrichaeotabacterium	Bordetellagenomosp	Alkaliphilussp	Aestuariispirainsulae	Aeromicrobiumchoanae
Cellulophagaalgicola	Ensiferalkalisoli	Anoxybacilluscaldiproteolyticus	Blautiawexlerae	Calditrichalesbacterium	Bordetellapetrii	Alkanindigeshydrocarboniclasticus	Aestuariivirgalitoralis	Aeromicrobiumerythreum
Cellulosimicrobiumcellulans	Ensiferglycinis	Antarcticimicrobiumluteum	Bordetellapetrii	Campylobacterconcisus	Boseacaraganae	Alkanindigesillinoisensis	Aestuariumzhoushanense	Aeromicrobiumfastidiosum
Cellvibriojaponicus	Ensifersojae	Antarcticimicrobiumsediminis	Brachyspirahampsonii	Campylobactercorcagiensis	Bosealupini	Alligatormississippiensis	Affinibrenneriasalicis	Aeromicrobiumflavum
Chaetoceroscalcitrans	Ensifersp	Antarctobacterheliothermus	Brachyspiramurdochii	Campylobactercurvus	Boseapsychrotolerans	Alligatorsinensis	Afifellamarina	Aeromicrobiumginsengisoli
Chaetomiumsp	Enterobacteragglomerans	Anthocerosagrestis	Brachyspirapilosicoli	Campylobacterfetus	Boseasp	Alloactinosynnemasp	Afipiacarboxidovorans	Aeromicrobiummarinum
Chattonellasubsalsa	Enterobacterasburiae	Anthocerosangustus	Brachyspirasp	Campylobactergeochelonis	Boseavaviloviae	Allobacillussp	Afipiafelis	Aeromicrobiumphoceense
Chelativoranssp	Enterobactercloacae	Anthocerospunctatus	Brachyspirasuanatina	Campylobactergracilis	Boseongicolaaestuarii	Allocatelliglobosisporascoriae	Afipiamassiliensis	Aeromicrobiumpiscarium
Chelatococcusasaccharovorans	Enterobacterhuaxiensis	Anthuriumamnicola	Brennerianigrifluens	Campylobacterhyointestinalis	Botryobasidiumbotryosum	Allocoleopsisfranciscana	Afipiasp	Aeromicrobiumsp
Chelatococcuscaeni	Enterobacterroggenkampii	Antrophyumannamense	Brenneriaroseae	Campylobacteriguaniorum	Botryosphaeriaparva	Allokutzneriaalbata	Agaricusbisporus	Aeromicrobiumtamlense
Chelatococcussambhunathii	Enterobactersp	Antrophyumcallifolium	Brenneriasp	Campylobacterjejuni	Botryotiniacalthae	Allonocardiopsisopalescens	Agarivoransalbus	Aeromicrobiumterrae
Chitinasiproducenspalmae	Enterobacteralesbacterium	Antrophyumcastaneum	Breoghaniacorrubedonensis	Campylobacterlanienae	Botryotiniaconvoluta	Allostreptomycespsammosilenae	Agarivoranssp	Aeromonadalesbacterium
Chitinimonastaiwanensis	Enterobacteriaceaebacterium	Antrophyumformosanum	Brevefilumfermentans	Campylobacterrectus	Botryotiniafuckeliana	Alopecoenasbeccarii	Aggregatibacteractinomycetemcomitans	Aeromonasallosaccharophila
Chitinophagajaponensis	Enterococcusavium	Antrophyumhenryi	Brevibacillusantibioticus	Campylobactershowae	Botryotinianarcissicola	alphaproteobacteriumAAP38	Aggregatibacteraphrophilus	Aeromonascavernicola
Chitinophagafiliformis	Enterococcusfaecalis	Antrophyumimmersum	Brevibacillusborstelensis	Campylobactersp	Botrytiselliptica	Alphaproteobacteriabacterium	Aggregatibactersegnis	Aeromonascaviae
Chitinophagasp	Enterococcusfaecium	Antrophyumlatifolium	Brevibacillusbrevis	Campylobacteraceaebacterium	Botrytisgalanthina	AlphaproteobacteriabacteriumADurb.BinA305	Aggregatibactersp	Aeromonasdhakensis
Chitinophagaarvensicola	Enterococcusmundtii	Antrophyumledermannii	Brevibacillusfluminis	Campylobacteralesbacterium	Botrytishyacinthi	AlphaproteobacteriabacteriumHGW-Alphaproteobacteria-16	Aggregicoccussp	Aeromonasdiversa
Chitinophagacymbidii	Enterococcusplantarum	Antrophyummalgassicum	Brevibacillusformosus	candidatedivision	Botrytispaeoniae	AlphaproteobacteriabacteriumHGW-Alphaproteobacteria-4	Agitococcuslubricus	Aeromonasencheleia
Chitinophagaeiseniae	Enterococcuspseudoavium	Antrophyummegistophyllum	Brevibacillusfortis	CandidatusAccumulibacteraalborgensis	Botrytisporri	AlphaproteobacteriabacteriumMarineAlpha11_Bin1	Agreiapratensis	Aeromonasenteropelogenes
Chitinophagaginsengisoli	Enterococcusrotai	Antrophyumnambanense	Brevibacillusgelatini	CandidatusAccumulibacterphosphatis	Botrytistulipae	AlphaproteobacteriabacteriumMarineAlpha3_Bin2	Agreiasp	Aeromonashydrophila
Chitinophagajiangningensis	Enterococcussilesiacus	Antrophyumobovatum	Brevibacillushalotolerans	CandidatusAccumulibactersp	Brachybacteriumaquaticum	AlphaproteobacteriabacteriumMarineAlpha3_Bin3	Agrilactobacilluscomposti	Aeromonasjandaei
Chitinophaganiabensis	Enterococcussp	Antrophyumparvulum	Brevibacilluslaterosporus	CandidatusAcidulodesulfobacteriumferriphilum	Brachybacteriumparaconglomeratum	AlphaproteobacteriabacteriumMarineAlpha3_Bin4	Agrobacteriumalbertimagni	Aeromonaslusitana
Chitinophaganiastensis	Enterococcustermitis	Antrophyumplantagineum	Brevibacillusnitrificans	CandidatusAminicenantesbacterium	Brachybacteriumphenoliresistens	AlphaproteobacteriabacteriumMarineAlpha3_Bin6	Agrobacteriumbohemicum	Aeromonasmedia
Chitinophagapolysaccharea	Enterococcusthailandicus	Antrophyumreticulatum	Brevibacillusparabrevis	CandidatusAzambacteriabacterium	Brachybacteriumsp	AlphaproteobacteriabacteriumMarineAlpha3_Bin7	Agrobacteriumdeltaense	Aeromonasmolluscorum
Chitinophagarupis	Epibacteriummobile	Antrophyumsemicostatum	Brevibacillussp	CandidatusAzoamicusciliaticola	Brachypodiumdistachyon	AlphaproteobacteriabacteriumMarineAlpha4_Bin1	Agrobacteriumfabacearum	Aeromonassalmonicida
Chitinophagasancti	Erwiniabillingiae	Antrophyumsessilifolium	Brevibacteriumsp	CandidatusCalescamantesbacterium	Bradyrhizobiaceaebacterium	AlphaproteobacteriabacteriumMarineAlpha4_Bin2	Agrobacteriumfabrum	Aeromonassanarellii
Chlorarachnionreptans	Erwiniasp	Antrophyumsmithii	Breznakiablatticola	CandidatusChrysopegiskryptomonas	Bradyrhizobiumamphicarpaeae	AlphaproteobacteriabacteriumMarineAlpha9_Bin6	Agrobacteriumgenomosp	Aeromonasschubertii
Chloridiumsp	Erwiniatypographi	Antrophyumsolomonense	Breznakibacterxylanolyticus	CandidatusCloacimonetesbacterium	Bradyrhizobiumarachidis	AlphaproteobacteriabacteriumPA4	Agrobacteriumlarrymoorei	Aeromonassimiae
Chromobacteriumhaemolyticum	Erysipelotrichaceaebacterium	Antrophyumsubfalcatum	Breznakiellahomolactica	CandidatusCompetibacterdenitrificans	Bradyrhizobiumarchetypum	AlphaproteobacteriabacteriumRIFCSPHIGHO2_12_FULL_66_14	Agrobacteriumradiobacter	Aeromonassobria
Chromohalobactersalexigens	Escherichiacoli	Antrophyumvittarioides	Bryobacteralesbacterium	CandidatusCompetibacteraceaebacterium	Bradyrhizobiumaustraliense	AlphaproteobacteriabacteriumTMED87	Agrobacteriumrhizogenes	Aeromonassp
Chromohalobactercanadensis	Escherichiafergusonii	Antrophyumwallichianum	Budviciaaquatica	CandidatusContendobactersp	Bradyrhizobiumbetae	AlphaproteobacteriabacteriumTMED93	Agrobacteriumrosae	Aeromonastaiwanensis
Chromohalobactermarismortui	Escherichiamarmotae	Aphanizomenonflos-aquae	Burkholderiaaenigmatica	CandidatusDadabacteriabacterium	Bradyrhizobiumcajani	Alpinimonaspsychrophila	Agrobacteriumrubi	Aeromonasveronii
Chroococcidiopsisthermalis	Ewingellaamericana	Aphanizomenongracile	Burkholderiaambifaria	CandidatusEisenbacteriabacterium	Bradyrhizobiumcanariense	Alteraurantiacibacteraquimixticola	Agrobacteriumsalinitolerans	Aeropyrumcamini
Chryseobacteriumsp	Falsochrobactrumshanghaiense	Aphanizomenonsp	Burkholderiaanthina	CandidatusFraserbacteriabacterium	Bradyrhizobiumcentrolobii	Alteraurantiacibacterbuctensis	Agrobacteriumsp	Aeropyrumpernix
Chryseobacteriumlimigenitum	Ferrovibriosp	Aphanocapsafeldmannii	Burkholderiaarboris	CandidatusGeothermarchaeotaarchaeon	Bradyrhizobiumcosmicum	Altererythrobactersp	Agrobacteriumtumefaciens	Aerosticcasoli
Citricoccussp	Ferrovumsp	Aphanochaeteconfervicola	Burkholderiacepacia	CandidatusHeimdallarchaeotaarchaeon	Bradyrhizobiumcytisi	Altererythrobacterspongiae	Agrobacteriumvitis	Aestuariibactersp
Citricoccusmuralis	Ferruginibactersp	Aphanochaeteelegans	Burkholderiacontaminans	CandidatusKapabacteriabacterium	Bradyrhizobiumdaqingense	Alteribacillusbidgolensis	Agromycesalbus	Aestuariirhabduslitorea
Citrobacteramalonaticus	Fimbriiglobusruber	Aphanomycesstellatus	Burkholderiadiffusa	CandidatusKapabacteriathiocyanatum	Bradyrhizobiumdiazoefficiens	Alteribacillusiranensis	Agromycesatrinae	Aestuariispirainsulae
Citrobactereuropaeus	Firmicutesbacterium	Aphanothececf.	Burkholderiaglumae	CandidatusKentronsp	Bradyrhizobiumelkanii	Alteribacilluspersepolensis	Agromycesaureus	Aestuariivirgalitoralis
Cladosporiumsp	Fischerellasp	Aphanothecehegewaldii	Burkholderialata	CandidatusKryptoniumthompsoni	Bradyrhizobiumerythrophlei	Altericroceibacteriumendophyticum	Agromycesbadenianii	Aestuariumzhoushanense
Cladosporiumlangeronii	Flavimaricolamarinus	Aphanothecesacrum	Burkholderiapaludis	CandidatusLatescibacteriabacterium	Bradyrhizobiumforestalis	Alternariaalternata	Agromycesbinzhouensis	Affinibrenneriasalicis
Clarireediahomoeocarpa	Flavobacteriumthermophilum	Apicomplexasp	Burkholderiaplantarii	CandidatusMagnetobacteriumbavaricum	Bradyrhizobiumfrederickii	Alternariaarborescens	Agromycesbracchium	Afifellamarina
Clavibactermichiganensis	Floricoccuspenangensis	Apismellifera	Burkholderiapyrrocinia	CandidatusMarinimicrobiabacterium	Bradyrhizobiumgenosp	Alternariagaisen	Agromycescerinus	Afipiacarboxidovorans
Clavicipitaceaesp	Floricoccustropicus	Apopelliaendiviifolia	Burkholderiasp	CandidatusMelainabacteriabacterium	Bradyrhizobiumguangdongense	Alternariasp	Agromycesflavus	Afipiafelis
Clostridiumtyrobutyricum	Frankiasp	Apophlaeasinclairii	Burkholderiastabilis	CandidatusMethanoperedensnitroreducens	Bradyrhizobiumguangzhouense	Alternariatenuissima	Agromycesfucosus	Afipiamassiliensis
Clostridiumtepidiprofundi	Fremyelladiplosiphon	Aquabactersp	Burkholderiaterritorii	CandidatusMethanoperedenssp	Bradyrhizobiumhipponense	Alteromonadaceaebacterium	Agromyceshippuratus	Afipiasp
Clostridiumsp	Fretibacteriumsp	Aquabacterspiritensis	Burkholderiaubonensis	CandidatusMethylomirabilislanthanidiphila	Bradyrhizobiumhuanghuaihaiense	Alteromonadalesbacterium	Agromycesintestinalis	Agaricusbisporus
Clostridiumluticellarii	Frigoribacteriumsp	Aquabacteriumpictum	Burkholderiavietnamiensis	CandidatusMethylospiramobilis	Bradyrhizobiumicense	Alteromonasalba	Agromyceskandeliae	Agarivoransalbus
Clostridiumoceanicum	Fulvimarinasp	Aquabacteriumsp	Burkholderiaceaebacterium	CandidatusMicrarchaeumsp	Bradyrhizobiumivorense	Alteromonasaustralica	Agromycesluteolus	Agarivoranssp
Clostridiumparaputrificum	Fusariumsp	Aquamicrobiumaerolatum	Burkholderialesbacterium	CandidatusNitrosomarinuscatalina	Bradyrhizobiumjaponicum	Alteromonasconfluentis	Agromycesramosus	Agathobacterrectalis
Clostridiumsaccharobutylicum	Fusobacteriumnucleatum	Aquamicrobiumdefluvii	Buttiauxellaagrestis	CandidatusNitrosopumilussediminis	Bradyrhizobiumjicamae	Alteromonashispanica	Agromycessp	Agathobacterruminis
Clostridiumtertium	Fusobacteriumvarium	Aquamicrobiumlusatiense	Buttiauxellabrennerae	CandidatusOrnithobacteriumhominis	Bradyrhizobiumlablabi	Alteromonaslipolytica	Agromycestardus	Agelaiusphoeniceus
Cnuellatakakiae	Gallionellasp	Aquamicrobiumsp	Buttiauxellagaviniae	CandidatusPoribacteriabacterium	Bradyrhizobiumliaoningense	Alteromonasmacleodii	Agrostisstolonifera	Aggregatibacteractinomycetemcomitans
Cocleimonasflava	Gammaproteobacteriabacterium	Aquaspirillumsp	Buttiauxellaizardii	CandidatusPromineofilumbreve	Bradyrhizobiummacuxiense	Alteromonasmarina	Ahniellaaffigens	Aggregatibacteraphrophilus
Cognatishimiamaritima	Geminicoccussp	Aquicoccusporphyridii	Buttiauxellanoackiae	CandidatusReidiellaendopervernicosa	Bradyrhizobiummanausense	Alteromonasmediterranea	Ahrensiamarina	Aggregatibactersegnis
Cognatiyooniakoreensis	Gemmatimonadalesbacterium	Aquificaebacterium	Buttiauxellasp	CandidatusSedimenticolaendophacoides	Bradyrhizobiumnanningense	Alteromonasnaphthalenivorans	Ahrensiasp	Aggregatibactersp
Cognatiyooniasediminum	Gemmatimonadetesbacterium	Aquimarinaatlantica	Buttiauxellawarmboldiae	CandidatusStahlbacteriabacterium	Bradyrhizobiumneotropicale	Alteromonaspelagimontana	Aidingimonashalophila	Aggregicoccussp
Cohnellasp	Geobacillussp	Aquimixticolasoesokkakensis	butyrate-producingbacterium	CandidatusSulfurimonasbaltica	Bradyrhizobiumniftali	Alteromonassp	Ajellomycescapsulatus	Agitococcuslubricus
Cohnellalupini	Geodermatophilaceaebacterium	Aquincolarivuli	Butyribacteriummethylotrophicum	CandidatusSulfurimonasmarisnigri	Bradyrhizobiumnitroreducens	Alteromonasstellipolaris	Ajellomycesdermatitidis	Agreiapratensis
Cohnellaphaseoli	Geomicrobiumsp	Aquincolatertiaricarbonis	Butyricicoccuspullicaecorum	CandidatusThermoflexusjaponica	Bradyrhizobiumoligotrophicum	Altibactersp	Akanthomyceslecanii	Agreiasp
Collimonasfungivorans	Georgeniasubflava	Aquiplumanitroreducens	Butyricicoccussp	CandidatusThermofonsiaClade	Bradyrhizobiumottawaense	Amaricoccusmacauensis	Akkermansiaglycaniphila	Agrilactobacilluscomposti
Collimonassp	Globicatellasanguinis	Aquitaleamagnusonii	Butyricimonasfaecalis	CandidatusThermokryptusmobilis	Bradyrhizobiumpachyrhizi	Amaricoccussolimangrovi	Akkermansiaceaebacterium	Agrobacteriumalbertimagni
Collimonasarenae	Globicatellasp	Arachidicoccusrhizosphaerae	Butyricimonasfaecihominis	CandidatusThiodiazotrophaendoloripes	Bradyrhizobiumretamae	Amaricoccussp	Albibacteriumbauzanense	Agrobacteriumbohemicum
Comamonassp	Gluconacetobacterentanii	Araucariaangustifolia	Butyricimonasparavirosa	CandidatusThiodiazotrophaendolucinida	Bradyrhizobiumrifense	Amazonaaestiva	Albimonasdonghaensis	Agrobacteriumdeltaense
Comamonastestosteroni	Gluconobacterwancherniae	Araucariaaraucana	Butyricimonassp	CandidatusThiomargaritanelsonii	Bradyrhizobiumsacchari	Amazonacollaria	Albimonaspacifica	Agrobacteriumfabacearum
Comamonasterrigena	Gordoniaparaffinivorans	Araucariabernieri	Butyricimonassynergistica	Candidimonasbauzanensis	Bradyrhizobiumseptentrionale	Amazonaguildingii	Albitaleaterrae	Agrobacteriumfabrum
Comamonasthiooxydans	Gordoniarubripertincta	Araucariabidwillii	Butyricimonasvirosa	Candidimonassp	Bradyrhizobiumshewense	Ambigolimaxvalentianus	Alcaligenaceaebacterium	Agrobacteriumgenomosp
Coniothyriumsp	Gordoniasoli	Araucariabiramulata	Butyrivibriofibrisolvens	Capnocytophagacanimorsus	Bradyrhizobiumsp	Amblyommaaureolatum	Alcaligenesaquatilis	Agrobacteriumlarrymoorei
Coprinellusxanthothrix	Gordoniaterrae	Araucariacolumnaris	Butyrivibriohungatei	Capnocytophagacynodegmi	Bradyrhizobiumstylosanthis	Amblyommamaculatum	Alcaligenesfaecalis	Agrobacteriumradiobacter
Cordycepsfarinosa	Halarcobacterebronensis	Araucariacunninghamii	Butyrivibrioproteoclasticus	Capnocytophagafelis	Bradyrhizobiumsymbiodeficiens	Amblyommasculptum	Alcaligenessp	Agrobacteriumrhizogenes
Couchioplanescaeruleus	Halieasp	Araucariaheterophylla	Butyrivibriosp	Capnocytophagagingivalis	Bradyrhizobiumuaiense	Amblyommatriste	Alcaligenesxylosoxydans	Agrobacteriumrosae
Crateriformaconspicua	Halomonadaceaebacterium	Araucariahumboldtensis	Bythopirellulapolymerisocia	Capnocytophagagranulosa	Bradyrhizobiumvalentinum	Amborellatrichopoda	Alcanivoracaceaebacterium	Agrobacteriumrubi
Crinaliumepipsammum	Halomonasalkaliphila	Araucarialaubenfelsii	Caballeroniaarvi	Capnocytophagaochracea	Bradyrhizobiumvignae	Ameiurusmelas	Alcanivoraxborkumensis	Agrobacteriumsalinitolerans
Croceicoccusnaphthovorans	Halomonasbeimenensis	Araucarialuxurians	Caballeroniacalidae	Capnocytophagasp	Bradyrhizobiumyuanmingense	Aminobacteraganoensis	Alcanivoraxdieselolei	Agrobacteriumsp
Crocosphaerawatsonii	Halomonasboliviensis	Araucariamontana	Caballeroniacordobensis	Capnocytophagastomatis	Bradyrhizobiumzhanjiangense	Aminobacteraminovorans	Alcanivoraxhongdengensis	Agrobacteriumtumefaciens
Cronobacterdublinensis	Halomonascampaniensis	Araucariamuelleri	Caballeroniaglebae	Cardiobacteriumhominis	Brasilonemasennae	Aminomonaspaucivorans	Alcanivoraxjadensis	Agrobacteriumvitis
Cronobactersakazakii	Halomonaschromatireducens	Araucarianemorosa	Caldanaerobactersubterraneus	Cardiobacteriumsp	Brassicacampestris	Ammoniphilusoxalaticus	Alcanivoraxnanhaiticus	Agrococcuscasei
Cronobactercondimenti	Halomonasdesiderata	Araucariarulei	Caldanaerobiusfijiensis	Cardiobacteriumvalvarum	Brassicanapus	Amniculicolalignicola	Alcanivoraxpacificus	Agrococcusjejuensis
Crossiellacryophila	Halomonaselongata	Araucariaschmidii	Caldanaerovirgaacetigignens	Castellanielladefragrans	Brassicaoleracea	Amorphochloraamoebiformis	Alcanivoraxprofundi	Agromycesalbus
Cryobacteriumflavum	Halomonasendophytica	Araucariascopulorum	Calderihabitansmaritimus	Castellaniellasp	Brassicarapa	Amorphothecaresinae	Alcanivoraxsediminis	Agromycesatrinae
Cryobacteriumlevicorallinum	Halomonashalodenitrificans	Araucariasubulata	Caldicellulosiruptorbescii	Caulobactersp	Breoghaniacorrubedonensis	Ampelomycesquisqualis	Alcanivoraxsp	Agromycesaureus
Cryobacteriumluteum	Halomonashamiltonii	Arboricoccuspini	Caldicellulosiruptorchangbaiensis	Cecembiacalidifontis	Breoghaniasp	Amphibalanusamphitrite	Alexandriumandersonii	Agromycesbadenianii
Cryobacteriumroopkundense	Halomonasheilongjiangensis	Archaeoglobalesarchaeon	Caldicellulosiruptorhydrothermalis	Cecembialonarensis	Brevifollisgellanilyticus	Amphilophuscitrinellus	Alexandriumcatenella	Agromycesbinzhouensis
Cryptosporangiumaurantiacum	Halomonashydrothermalis	Archaeoglobiarchaeon	Caldicellulosiruptorkristjanssonii	Cecembiarubra	Brucellacytisi	Amphimedonqueenslandica	Algibacteralginicilyticus	Agromycesbracchium
Cupriavidusnecator	Halomonasmeridiana	Archaeoglobussp	Caldicellulosiruptorkronotskyensis	Celeribacterbaekdonensis	Brucellaceaebacterium	Amphiprionocellaris	Algibacteramylolyticus	Agromycescerinus
Cupriavidusmetallidurans	Halomonasnigrificans	archaeon	Caldicellulosiruptorlactoaceticus	Celeribacterhalophilus	Brugiamalayi	Amphiprionpercula	Algibacteraquaticus	Agromycesflavus
Cupriaviduspinatubonensis	Halomonaspacifica	archaeonBMS3Abin16	Caldicellulosiruptorowensensis	Celeribacterneptunius	Brugiapahangi	Amphiprorapaludosa	Algibacterlectus	Agromycesfucosus
Cupriavidusgilardii	Halomonassp	archaeonBMS3Bbin15	Caldicellulosiruptorsaccharolyticus	Cellulomonasfimi	Brugiatimori	Amphoracoffeiformis	Algibactermarinivivus	Agromyceshippuratus
Cupriavidussp	Halomonastitanicae	archaeonBMS3Bbin16	Caldichromatiumjaponicum	Cellulomonasgelida	Burkholderiaaenigmatica	Amphriteaatlantica	Algibacterpectinivorans	Agromycesintestinalis
Cupriavidusbasilensis	Halomonasurumqiensis	Archangiumgephyra	Caldicoprobacterfaecalis	Cellulomonassp	Burkholderiaambifaria	Amphriteabalenae	Algibactersp	Agromyceskandeliae
Cupriavidusagavae	Haloplasmacontractile	Arcobacteranaerophilus	Caldicoprobacteroshimai	Cellulomonasuda	Burkholderiaanthina	Amphriteaopalescens	Alginatibacteriumsediminis	Agromycesluteolus
Cupriavidusalkaliphilus	Halotaleaalkalilenta	Arcobacterdefluvii	Caldimicrobiumsp	Cellulophagaalgicola	Burkholderiaarboris	Amycolatopsisacidicola	Algisphaeraagarilytica	Agromycesramosus
Cupriavidusplantarum	Herbaspirillumfrisingense	Arcobacterellisii	Caldimicrobiumthiodismutans	Cellulophagatyrosinoxydans	Burkholderiacatarinensis	Amycolatopsisacidiphila	Algoriphagusalkaliphilus	Agromycessp
Curvibactersp	Herbaspirillumsp	Arcobacternitrofigilis	Caldisalinibacterkiritimatiensis	Cellulosimicrobiumaquatile	Burkholderiacenocepacia	Amycolatopsisalba	Algoriphagusantarcticus	Agromycestardus
Cyanobacteriumaponinum	Hibiscussyriacus	Arcobactersp	Caldisericabacterium	Cellulosimicrobiumcellulans	Burkholderiacepacia	Amycolatopsisalbispora	Algoriphagusaquaeductus	Agrostisstolonifera
Cyanobacteriumstanieri	Hoefleasp	Arcobactersuis	Caldisericalesbacterium	Cellulosimicrobiumcomposti	Burkholderiacontaminans	Amycolatopsisalkalitolerans	Algoriphagusaquimarinus	Ahniellaaffigens
Cyclobacteriumqasimii	Holdemaniafiliformis	Arcobactervenerupis	Calditerrivibrionitroreducens	Cellulosimicrobiumfunkei	Burkholderiadiffusa	Amycolatopsisantarctica	Algoriphagusboritolerans	Ahrensiamarina
Cycloclasticussp	Hungatellahathewayi	Arcticibactersvalbardensis	Calditrichaeotabacterium	Cellulosimicrobiumsp	Burkholderiagladioli	Amycolatopsisarida	Algoriphaguschordae	Ahrensiasp
Cycloclasticuszancles	Hyalangiumminutum	Armatimonadetesbacterium	Caloramatoraustralicus	Cellvibrionaceaebacterium	Burkholderiaglumae	Amycolatopsisaustraliensis	Algoriphagusfaecimaris	Aidingimonashalophila
Cycloclasticuspugetii	Hyalellaazteca	Aromatoleumtolulyticum	Caloramatorfervidus	Cerasibacillusterrae	Burkholderiahumptydooensis	Amycolatopsisazurea	Algoriphagushalophilus	Ailuropodamelanoleuca
Cytobacillusfirmus	Hydrogenophagapseudoflava	Arsenicitaleaaurantiaca	Caloramatormitchellensis	Cereibacterazotoformans	Burkholderialata	Amycolatopsisbalhimycina	Algoriphagushitonicola	Ajellomycescapsulatus
Cytobacillusoceanisediminis	Hydrogenophagasp	Arthrobactersp	Caloramatorproteoclasticus	Cereibacterchanglensis	Burkholderiamallei	Amycolatopsiscihanbeyliensis	Algoriphaguslocisalis	Ajellomycesdermatitidis
Cytophagahutchinsonii	Hylemonellagracilis	Arthrospiraplatensis	Caloramatorquimbayensis	Cereibacterjohrii	Burkholderiamayonis	Amycolatopsiscoloradensis	Algoriphagusmachipongonensis	Akanthomyceslecanii
Cytophagasp	Hymenobacteramundsenii	Arthrospirasp	Caloramatorsp	Cereibacterovatus	Burkholderiametallica	Amycolatopsisdecaplanina	Algoriphagusmarincola	Akkermansiaglycaniphila
Dechloromonasaromatica	Hymenobacternivis	Asaiabogorensis	Caloranaerobacterazorensis	Cereibactersphaeroides	Burkholderiaoklahomensis	Amycolatopsisdendrobii	Algoriphagusornithinivorans	Akkermansiaceaebacterium
Dechloromonassp	Hymenobactersp	Asaiasp	Caloranaerobactersp	Cesiribacterandamanensis	Burkholderiapaludis	Amycolatopsiseburnea	Algoriphagussanaruensis	Alaudalacheleensis
Defluviimonasalba	Hymenobacterwooponensis	Ascidiaceihabitansdonghaensis	Calorimonasadulescens	Chelatococcuscaeni	Burkholderiaplantarii	Amycolatopsisendophytica	Algoriphagussp	Albibacteriumbauzanense
Deinococcusgeothermalis	Hyphomicrobiaceaebacterium	Ascobolusimmersus	Calothrixbrevissima	Chelatococcussambhunathii	Burkholderiapseudomallei	Amycolatopsisjaponica	Algoriphagusyeomjeoni	Albimonasdonghaensis
Deinococcushopiensis	Hyphomicrobialesbacterium	Aspergillusellipticus	Calothrixdesertica	Chelatococcussp	Burkholderiapuraquae	Amycolatopsisjiangsuensis	Algoriphaguszhangzhouensis	Albimonaspacifica
Deinococcuscellulosilyticus	Hyphomicrobiumsp	Aspergillussclerotioniger	Calothrixsp	Chitinivoraxtropicus	Burkholderiapyrrocinia	Amycolatopsiskeratiniphila	Aliarcobacterbutzleri	Albitaleaterrae
Deinococcusmarmoris	Ideonellasakaiensis	Aspleniumnidus	Caminibactermediatlanticus	Chitinophagacymbidii	Burkholderiareimsis	Amycolatopsislurida	Aliarcobactercibarius	Albugocandida
Deinococcusmetalli	Ignavibacteriabacterium	Aspleniumpekinense	Caminibacterpacificus	Chitinophagaeiseniae	Burkholderiaseminalis	Amycolatopsismarina	Aliarcobactercryaerophilus	Albugolaibachii
Deinococcusreticulitermitis	Inquilinuslimosus	Aspleniumprolongatum	Caminicellasporogenes	Chitinophagafiliformis	Burkholderiasp	Amycolatopsismediterranei	Aliarcobacterskirrowii	Alcaligenaceaebacterium
Delftiaacidovorans	Ixodesricinus	Asterarcyssp	Campylobacterblaseri	Chitinophagaflava	Burkholderiastabilis	Amycolatopsismethanolica	Aliarcobacterthereius	Alcaligenesaquatilis
Delftiasp	Izhakiellaaustraliensis	Asticcacaulisbenevestitus	Campylobacterconcisus	Chitinophagafulva	Burkholderiastagnalis	Amycolatopsisniigatensis	Aliarcobactertrophiarum	Alcaligenesfaecalis
Delftialacustris	Jannaschiaaquimarina	Asticcacaulisbiprosthecum	Campylobactercurvus	Chitinophagaginsengisoli	Burkholderiathailandensis	Amycolatopsisorientalis	Aliarcobactervitoriensis	Alcaligenespakistanensis
Delftiatsuruhatensis	Jannaschiasp	Asticcacaulisexcentricus	Campylobacterfetus	Chitinophagajaponensis	Burkholderiaubonensis	Amycolatopsispanacis	Alicycliphilusdenitrificans	Alcaligenessp
Deltaproteobacteriabacterium	Janthinobacteriumsp	Asticcacaulissp	Campylobactergeochelonis	Chitinophagalutea	Burkholderiavietnamiensis	Amycolatopsispithecellobii	Alicycliphilussp	Alcaligenesxylosoxydans
Demequinamangrovi	Jeotgalicoccuscoquinae	Asticcacaulistaihuensis	Campylobactergracilis	Chitinophagaoryzae	Burkholderiaceaebacterium	Amycolatopsispretoriensis	Alicyclobacillusacidocaldarius	Alcanivoracaceaebacterium
Denitratisomaoestradiolicum	Jeotgalicoccusmeleagridis	Astrephomenegubernaculifera	Campylobacterhominis	Chitinophagaoryziterrae	Burkholderialesbacterium	Amycolatopsisregifaucium	Alicyclobacillusferrooxydans	Alcanivoraxborkumensis
Dermacoccussp	Jeotgalicoccuspinnipedialis	Atelocyanobacteriumthalassa	Campylobacterhyointestinalis	Chitinophagaparva	Bursaphelenchusokinawaensis	Amycolatopsisrhizosphaerae	Alicyclobacillusmacrosporangiidus	Alcanivoraxdieselolei
Desmosporaactiva	Jeotgalicoccussaudimassiliensis	Athrotaxiscupressoides	Campylobacteriguaniorum	Chitinophagapolysaccharea	Bursaphelenchusxylophilus	Amycolatopsisrifamycinica	Alicyclobacillussp	Alcanivoraxhongdengensis
Desulfovibriosp	Jeotgalicoccusschoeneichii	Athrotaxislaxifolia	Campylobacterjejuni	Chitinophagarupis	Byssochlamysspectabilis	Amycolatopsisrubida	Alicyclobacillustengchongensis	Alcanivoraxjadensis
Devosiasp	Kamptonemasp	Athrotaxisselaginoides	Campylobacterlanienae	Chitinophagasancti	Byssotheciumcircinans	Amycolatopsissaalfeldensis	Aliicoccuspersicus	Alcanivoraxnanhaiticus
Devosiacrocina	Ketogulonicigeniumvulgare	Athyriumanisopterum	Campylobactermucosalis	Chitinophagasilvisoli	Caballeroniaarationis	Amycolatopsissacchari	Aliidiomarinahaloalkalitolerans	Alcanivoraxpacificus
Devosialucknowensis	Kineococcusradiotolerans	Athyriumbrevifrons	Campylobacterpinnipediorum	Chitinophagasp	Caballeroniaarvi	Amycolatopsissp	Aliidiomarinaminuta	Alcanivoraxprofundi
Devosiapsychrophila	Kiritimatiellaceaebacterium	Athyriumopacum	Campylobactershowae	Chitinophagatropicalis	Caballeroniachoica	Amycolatopsissuaedae	Aliidiomarinasanyensis	Alcanivoraxsediminis
Devosiasubaequoris	Klebsiellamichiganensis	Athyriumsheareri	Campylobactersp	Chitinophagavarians	Caballeroniacordobensis	Amycolatopsissulphurea	Aliidiomarinasp	Alcanivoraxsp
Devriesiasp	Klebsiellaoxytoca	Athyriumsinense	Campylobactersputorum	Chitinophagaceaebacterium	Caballeroniahumi	Amycolatopsisthailandensis	Aliidiomarinataiwanensis	Aleadryasrufinucha
Diaportheeres	Klebsiellapneumoniae	Atlanticothrixsilvestris	Campylobacterureolyticus	Chitinophagalesbacterium	Caballeroniainsecticola	Amycolatopsisthermoflava	Aliifodinibiushalophilus	Alexandriumandersonii
Dickeyasolani	Klebsiellaquasipneumoniae	Atopobactersp	Campylobacteraceaebacterium	Chlorellasorokiniana	Caballeroniamineralivorans	Amycolatopsistolypomycina	Aliifodinibiusroseus	Alexandriumcatenella
Dietziakunjamensis	Klebsiellasp	Atractomorphaechinata	Campylobacteralesbacterium	Chlorobibacterium	Caballeroniasordidicola	Amycolatopsisumgeniensis	Aliiglaciecolalipolytica	Alexandriummonilatum
Dietziacinnamea	Kluyveracryocrescens	Atribacterlaminatus	candidatedivisionBRC1	Chloroflexibacterium	Caballeroniasp	Amycolatopsisvancoresmycina	Aliiglaciecolasp	Algibacteralginicilyticus
Dietziapsychralcaliphila	Komagataeibactercocois	Aulosiralaxa	candidatedivisionGN15	Chondromycesapiculatus	Caballeroniaterrestris	Amycolatopsisvastitatis	Aliikangiellacoralliicola	Algibacteramylolyticus
Dietziatimorensis	Komagataeibactereuropaeus	Aurantiacibacteraquimixticola	candidatedivisionKSB1	Chromatiaceaebacterium	Caballeroniaudeis	Amycolatopsisxylanica	Aliikangiellamarina	Algibacteraquaticus
Dinghuibactersilviterrae	Komagataeibacterintermedius	Aurantiacibacterarachoides	candidatedivisionKSB3	Chromatialesbacterium	Cadophorasp	Anabaenasp	Aliiroseovariuscrassostreae	Algibacterlectus
Dinoroseobactershibae	Komagataeibactermaltaceti	Aurantiacibacteratlanticus	candidatedivisionNC10	Chromohalobacterisraelensis	Caenimonassp	Anabaenopsiscircularis	Aliiroseovariushalocynthiae	Algibactermarinivivus
Dolichospermumcompactum	Komagataeibacterpomaceti	Aurantiacibactergangjinensis	candidatedivisionTA06	Chryseobacteriumhaifense	Cajanuscajan	Anabariliusgrahami	Aliiroseovariussediminilitoris	Algibacterpectinivorans
Dolichospermumplanctonicum	Komagataeibacterrhaeticus	Aurantiacibacterluteus	candidatedivisionTM6	Chryseobacteriumkoreense	Caloceracornea	Anabastestudineus	Aliiroseovariussp	Algibactersp
Domibacillusenclensis	Komagataeibactersaccharivorans	Aurantiacibactermarinus	candidatedivisionWOR-1	Chryseobacteriumlacus	Caloceraviscosa	Anaerobacillusalkalidiazotrophicus	Aliishimiaponticola	Alginatibacteriumsediminis
Donghicolatyrosinivorans	Komagataeibactersucrofermentans	Aurantiacibacterrhizosphaerae	candidatedivisionWOR-3	Chryseobacteriummanosquense	Calothrixbrevissima	Anaerobacillusalkalilacustris	Aliivibriofinisterrensis	Algisphaeraagarilytica
Doratomycessp	Komagataeibacterswingsii	Aurantiacibacterspongiae	candidatedivisionWS1	Chryseobacteriumsalivictor	Calothrixdesertica	Anaerobacillusalkaliphilus	Aliivibriofischeri	Algoriellaxinjiangensis
Drechslerapoae	Komagataeibacterxylinus	Aurantiacibacterxanthus	candidatedivisionZixibacteria	Chryseobacteriumsp	Calothrixsp	Anaerobacillusarseniciselenatis	Aliivibriologei	Algoriphagusalkaliphilus
Duganellasp	Kosakoniacowanii	Aurantiacibacterzhengii	CandidatusAbyssubacteriabacterium	Chryseobacteriumtreverense	Camelliasinensis	Anaerobacillusisosaccharinicus	Aliivibriosalmonicida	Algoriphagusantarcticus
Duganellasacchari	Kosakoniaradicincitans	Aurantimonasaggregata	CandidatusAccumulibacteraalborgensis	Chryseolineaflava	Campylobacteralesbacterium	Anaerolineathermolimosa	Aliivibriosifiae	Algoriphagusaquaeductus
Dunaliellatertiolecta	Kosakoniasp	Aurantimonascoralicida	CandidatusAccumulibactersp	Chryseolineaserpens	CandidatusAccumulibacterphosphatis	Anaerolineaceaebacterium	Aliivibriosp	Algoriphagusaquimarinus
Dyadobacterjiangsuensis	Kozakiabaliensis	Aurantimonasendophytica	CandidatusAcetothermiabacterium	Chryseotaleasanaruensis	CandidatusAccumulibactersp	Anaerolineaebacterium	Aliivibriowodanis	Algoriphagusboritolerans
Dyadobacterkoreensis	Kurthiazopfii	Aurantimonasmanganoxydans	CandidatusAcididesulfobacterdiazotrophicus	Chthoniobacteralesbacterium	CandidatusAfipiaapatlaquensis	Anaerolinealesbacterium	Alishewanellaaestuarii	Algoriphagusboseongensis
Dyellasp	Kushneriaphosphatilytica	Aurantimonassp	CandidatusAcididesulfobacterguangdongensis	Ciceribactersp	CandidatusBathyarchaeotaarchaeon	Anaerosacchariphiluspolymeriproducens	Alishewanellaagri	Algoriphaguschordae
Dyellamarensis	Labrenziasp	Aureimonasaltamirensis	CandidatusAcidulodesulfobacteriumacidiphilum	Citreimonassalinaria	CandidatusBrocadiacaroliniensis	Ananascomosus	Alishewanellajeotgali	Algoriphagusfaecimaris
Edaphobacterlichenicola	Lacticaseibacillusparacasei	Aureimonasflava	CandidatusAegiribacteriasp	Cloacibacteriumnormanense	CandidatusDactylopiibacteriumcarminicum	Anasplatyrhynchos	Alishewanellasp	Algoriphagushalophilus
Effusibacillusdendaii	Lactobacillussp	Aureimonasfodinaquatilis	CandidatusAenigmarchaeotaarchaeon	Cnuellatakakiae	CandidatusFilomicrobiummarinum	Anaszonorhyncha	Alistipesindistinctus	Algoriphagushitonicola
Emilianiahuxleyi	Lactococcuslactis	Aureimonasfrigidaquae	CandidatusAerophobetesbacterium	Cobetiasp	CandidatusGallionellaacididurans	Ancylobacteraquaticus	Alistipesshahii	Algoriphagusiocasae
endosymbiontof	Leclerciasp	Aureimonasjatrophae	CandidatusAltiarchaealesarchaeon	Cognaticolwelliaberingensis	CandidatusManganitrophusnoduliformans	Ancylobacterrudongensis	Alistipessp	Algoriphaguslacus
Endozoicomonasmontiporae	Lelliottianimipressuralis	Aureimonasleprariae	CandidatusAminicenantesbacterium	Cohaesibactercelericrescens	CandidatusMicropelagosthuwalensis	Ancylomarinalonga	Aliterellaatlantica	Algoriphaguslocisalis
Enhydrobacteraerosaccus	Leminorellarichardii	Aureimonasphyllosphaerae	CandidatusAnammoximicrobiumsp	Cohaesibactergelatinilyticus	CandidatusMuproteobacteriabacterium	Ancylostomacaninum	Alkalibactersaccharofermentans	Algoriphagusmachipongonensis
Enhygromyxasalina	Leptolyngbyasp	Aureimonaspseudogalii	CandidatusAnammoxoglobussp	Cohaesibactersp	CandidatusNitromaritimasp	Ancylostomaceylanicum	Alkalibaculumsporogenes	Algoriphagusmarincola
Ensifersojae	Leptospirillumferriphilum	Aureimonassp	CandidatusAnoxychlamydialesbacterium	Cohnellananjingensis	CandidatusProfftiatarda	Ancylostomaduodenale	Alkalicellacaledoniensis	Algoriphagusornithinivorans
Ensifersp	Leptospirillumferrodiazotrophum	Aureimonasureilytica	CandidatusAtribacteriabacterium	Cohnellasp	CandidatusPropionivibrioaalborgensis	Andreprevotiasp	Alkalicoccusdaliensis	Algoriphagusratkowskyi
Ensiferadhaerens	Leptospirillumsp	Aureoumbralagunensis	CandidatusAureabacteriabacterium	Cohnellathailandensis	CandidatusRokubacteriabacterium	Aneurinibacillusdanicus	Alkalicoccushalolimnae	Algoriphagussanaruensis
Ensiferalkalisoli	Leucothrixpacifica	Austroblechnummelanocaulon	CandidatusBathyarchaeotaarchaeon	Cohnellaxylanilytica	CandidatusScalinduasp	Aneurinibacillussp	Alkalicoccussaliphilus	Algoriphagussp
Enterobacillustribolii	Limimaricolacinnabarinus	Austrocedruschilensis	CandidatusBipolaricaulissibiricus	Collimonasfungivorans	CandidatusSynechococcusspongiarum	Aneurinibacillusthermoaerophilus	Alkalicoccusurumqiensis	Algoriphagusyeomjeoni
Enterobactersp	Limimaricolahongkongensis	Auxenochlorellaprotothecoides	CandidatusBipolaricaulotabacterium	Colwelliachukchiensis	CandidatusSyntrophonatronumacetioxidans	Angiostrongyluscantonensis	Alkalihalobacillusalcalophilus	Algoriphaguszhangzhouensis
Enterobactersoli	Limimaricolasoesokkakensis	Auxenochlorellapyrenoidosa	CandidatusBrocadiacaroliniensis	Colwelliademingiae	CandidatusTenderiaelectrophaga	Angiostrongyluscostaricensis	Alkalihalobacilluscaeni	Aliarcobacterbutzleri
Enterobacterasburiae	Limnobactersp	Avrainvilleamazei	CandidatusBrocadiafulgida	Colwelliahornerae	CandidatusThioglobussp	Angomonasdeanei	Alkalihalobacillusclausii	Aliarcobactercibarius
Enterobactercancerogenus	Limnohabitanssp	Avrainvilleasp	CandidatusBrocadiasapporoensis	Colwelliaponticola	CandidatusTokpelaiahoelldoblerii	Anhingaanhinga	Alkalihalobacillushalodurans	Aliarcobactercryaerophilus
Enterobactercloacae	Listeriagrayi	Azoarcuscommunis	CandidatusBrocadiasinica	Colwelliapsychrerythraea	Candolleomycesaberdarensis	Anhingarufa	Alkalihalobacillushemicellulosilyticus	Aliarcobacterskirrowii
Enterobacterhormaechei	Luteibactersp	Azoarcusindigens	CandidatusBrocadiasp	Colwelliasp	Cannabissativa	Anisakissimplex	Alkalihalobacillushwajinpoensis	Aliarcobacterthereius
Enterobacteriaceaebacterium	Lutibaculumbaratangense	Azoarcusnasutitermitis	CandidatusBrocadiaceaebacterium	Comamonadaceaebacterium	Caproniacoronata	Anoliscarolinensis	Alkalihalobacilluskrulwichiae	Aliarcobactertrophiarum
Enteroclosterbolteae	Lycorisradiata	Azoarcusrhizosphaerae	CandidatusBrocadiaebacterium	Comamonasdenitrificans	Caproniaepimyces	Anophelesalbimanus	Alkalihalobacilluslehensis	Aliarcobactervitoriensis
Enterococcusflorum	Lysinibacillusodysseyi	Azoarcussp	CandidatusCaldatribacteriumcaliforniense	Comamonassp	Capsellarubella	Anophelesannularis	Alkalihalobacillusmacyae	Alicycliphilusdenitrificans
Enterovibrionigricans	Lysinibacillussp	Azobacteroidespseudotrichonymphae	CandidatusCaldatribacteriumsaccharofermentans	Consotaellasalsifontis	Capsicumannuum	Anophelesaquasalis	Alkalihalobacillusmarmarensis	Alicycliphilussp
Enterovibrionorvegicus	Lysobactersp	Azohydromonasaustralica	CandidatusCloacimonassp	Corticimicrobacterpopuli	Capsicumbaccatum	Anophelesarabiensis	Alkalihalobacillusnanhaiisediminis	Alicyclobacillaceaebacterium
Enterovirgarhinocerotis	Macrococcuscanis	Azohydromonascaseinilytica	CandidatusCloacimonetesbacterium	Corynebacteriumdurum	Capsicumchinense	Anophelesatroparvus	Alkalihalobacillusokhensis	Alicyclobacillusacidocaldarius
Eoetvoesiacaeni	Magnetofabaaustralis	Azohydromonaslata	CandidatusCoatesbacteriabacterium	Cribrihabitansmarinus	Carexlittledalei	Anophelesbraziliensis	Alkalihalobacillusokuhidensis	Alicyclobacillusferrooxydans
Epibacteriummultivorans	Magnetospirasp	Azohydromonassp	CandidatusCompetibacteraceaebacterium	Croceicoccusnaphthovorans	Carpinusfangiana	Anopheleschristyi	Alkalihalobacilluspseudofirmus	Alicyclobacillushesperidum
Epibacteriumulvae	Magnetospirillumcaucaseum	Azollacaroliniana	CandidatusCryosericumhinesii	Croceimicrobiumhydrocarbonivorans	Catenovulummaritimum	Anophelescoluzzii	Alkalihalobacillustrypoxylicola	Alicyclobacillusmacrosporangiidus
Epicoccumnigrum	Magnetospirillumgryphiswaldense	Azollafiliculoides	CandidatusCryosericumodellii	Croceitaleasp	Caulobacterhenricii	Anophelesculicifacies	Alkalihalobacilluswakoensis	Alicyclobacillusmontanus
Epilithonimonasbovis	Magnetospirillumkuznetsovii	Azollamexicana	CandidatusDadabacteriabacterium	Crocinitomicaceaebacterium	Celeribacterethanolicus	Anophelesdarlingi	Alkalilimnicolaehrlichii	Alicyclobacillussp
Erwiniarhapontici	Magnetospirillummagneticum	Azollamicrophylla	CandidatusDelongbacteriabacterium	Cruoricaptorignavus	Celeribacterneptunius	Anophelesdirus	Alkalilimnicolasp	Alicyclobacillustengchongensis
Erwiniasp	Magnetospirillummarisnigri	Azollanilotica	CandidatusDesantisbacteriabacterium	Cryobacteriumsp	Celeribacterpersicus	Anophelesepiroticus	Alkalimonasamylolytica	Alienimonascaliforniensis
Escherichiacoli	Magnetospirillumsp	Azollarubra	CandidatusDesulforudissp	Cryomorphaignava	Cellulosilyticumlentocellum	Anophelesfarauti	Alkalinemasp	Aliidiomarinahaloalkalitolerans
Euzebyapacifica	Magnetovibriosp	Azomonasagilis	CandidatusDesulfosporosinusinfrequens	Cupriavidusagavae	Cellulosilyticumsp	Anophelesfluviatilis	Alkaliphilusmetalliredigens	Aliidiomarinaminuta
Evansellacaseinilytica	Malaciobactermolluscorum	Azomonasmacrocytogenes	CandidatusEdwardsbacteriabacterium	Cupriavidusalkaliphilus	Cellvibriojaponicus	Anophelesfunestus	Alkaliphilusoremlandii	Aliidiomarinasanyensis
Exophialasp	Malaciobacterpacificus	Azonexusfungiphilus	CandidatusEisenbacteriabacterium	Cupriavidusmetallidurans	Cellvibriomixtus	Anophelesgambiae	Alkaliphiluspeptidifermentans	Aliidiomarinasp
Extensimonasvulgaris	Maliponiaaquimaris	Azonexushydrophilus	CandidatusElectronemasp	Cupriavidusnantongensis	Cellvibriosp	Anophelesmaculatus	Alkalispirillummobile	Aliidiomarinataiwanensis
Ferrimonasmarina	Mameliellaalba	Azorhizobiumcaulinodans	CandidatusElectrothrixaarhusiensis	Cupriavidusnecator	Cellvibrionaceaebacterium	Anophelesmarajoara	Alkalitaleasaponilacus	Aliifodinibiushalophilus
Ferrimonassediminum	Mammaliicoccusstepanovicii	Azorhizobiumsp	CandidatusElectrothrixcommunis	Cupriavidusoxalaticus	Cellvibrionalesbacterium	Anophelesmelas	Alkanindigeshydrocarboniclasticus	Aliifodinibiusroseus
Ferriphaselusamnicola	Mangrovibacterphragmitis	Azorhizophiluspaspali	CandidatusElectrothrixmarina	Cupriaviduspauculus	Cephalotusfollicularis	Anophelesmerus	Alkanindigesillinoisensis	Aliifodinibiussediminis
Ferrovumsp	Mangrovibactersp	Azospiraoryzae	CandidatusFermentibacteriabacterium	Cupriavidussp	Ceraceosorusbombacis	Anophelesminimus	Alkekengiofficinarum	Aliifodinibiussp
Fictibacillussolisalsi	Maribiussp	Azospirarestricta	CandidatusFirestonebacteriabacterium	Cupriavidustaiwanensis	Ceraceosorusguamensis	Anophelespseudopunctipennis	Alliumcepa	Aliiglaciecolalipolytica
Filimonaslacunae	MarineGroup	Azospirasp	CandidatusFormimonaswarabiya	Cyanobacteriabacterium	Ceratobasidiumtheobromae	Anophelesquadriannulatus	Alloactinosynnemasp	Aliiglaciecolasp
Fimbriiglobusruber	Marinobactersalsuginis	Azospirillumbaldaniorum	CandidatusFrackibactersp	Cyclobacteriaceaebacterium	Cercosporaberteroae	Anophelessinensis	Allocatelliglobosisporascoriae	Aliikangiellacoralliicola
Fimbriimonasginsengisoli	Marinobactersp	Azospirillumbrasilense	CandidatusGalacturonibactersoehngenii	Cyclobacteriumlianum	Cercosporabeticola	Anophelesstephensi	Allochromatiumpalmeri	Aliikangiellamarina
Firmicutesbacterium	Marinomonassp	Azospirillumdoebereinerae	CandidatusGastranaerophilalesbacterium	Cystobacterfuscus	Cercosporazeae-maydis	Anophelessundaicus	Allochromatiumvinosum	Aliiroseovariuscrassostreae
Fischerellasp	Marinomonasspartinae	Azospirillumgriseum	CandidatusGastranaerophilussp	Cytobacillusfirmus	Cercosporazeina	Anophelestriannulatus	Allocoleopsisfranciscana	Aliiroseovariushalocynthiae
Flavimaricolamarinus	Marinovumalgicola	Azospirillumhumicireducens	CandidatusGoldbacteriabacterium	Cytobacillusgottheilii	Ceriporiopsissubvermispora	Anoplophoraglabripennis	Allokutzneriaalbata	Aliiroseovariussediminilitoris
Flavimobilismarinus	Marinovumsp	Azospirillumlipoferum	CandidatusHydrogenedenssp	Cytobacillusoceanisediminis	Chaetomiumglobosum	Anoxybacillusamylolyticus	Allonocardiopsisopalescens	Aliiroseovariussp
Flavimobilissoli	Marivitasp	Azospirillumoleiclasticum	CandidatusHydrogenedentesbacterium	Cytobacilluspraedii	Chaetomiumthermophilum	Anoxybacillusayderensis	Alloprevotellarava	Aliishimiaponticola
Flavobacteriumsp	Marmoricolaginsengisoli	Azospirillumoryzae	CandidatusIzimaplasmasp	Cytobacillussolani	Chaetothyrialessp	Anoxybacilluscaldiproteolyticus	Alloprevotellasp	Aliivibriofinisterrensis
Flavobacteriumjohnsoniae	Martelellaendophytica	Azospirillumpalustre	CandidatusJetteniacaeni	Cytophagaceaebacterium	Chamaesiphonminutus	Anoxybacilluscalidus	Alloprevotellatannerae	Aliivibriofischeri
Flavobacteriumanhuiense	Martelellasp	Azospirillumramasamyi	CandidatusJetteniaecosi	Cytophagalesbacterium	Chamaesiphonpolymorphus	Anoxybacillusflavithermus	Allorhizobiumterrae	Aliivibriologei
Flavobacteriumaquicola	Massiliasp	Azospirillumsp	CandidatusJetteniasp	Daejeonellalutea	Charabraunii	Anoxybacillusgonensis	Allosediminivitapacifica	Aliivibriosalmonicida
Flavobacteriumbizetiae	Mesorhizobiumciceri	Azospirillumthermophilum	CandidatusKentronsp	Daejeonellarubra	Chelatococcussp	Anoxybacilluskamchatkensis	Allostreptomycespsammosilenae	Aliivibriosifiae
Flavobacteriumcircumlabens	Mesorhizobiumephedrae	Azospirillumthiophilum	CandidatusKueneniasp	Dechloromonasaromatica	Chenopodiumquinoa	Anoxybacilluskarvacharensis	alphaproteobacteriumAAP38	Aliivibriosp
Flavobacteriumcolumnare	Mesorhizobiumerdmanii	Azospirillumzeae	CandidatusLambdaproteobacteriabacterium	Dechloromonasdenitrificans	Chitinophagapolysaccharea	Anoxybacillusmongoliensis	Alphaproteobacteriabacterium	Aliivibriowodanis
Flavobacteriumcutihirudinis	Mesorhizobiumhelmanticense	Azotobacterbeijerinckii	CandidatusLatescibacteriabacterium	Dechloromonassp	Chlamydomonaseustigma	Anoxybacilluspushchinoensis	Alphaproteobacteriabacterium13_2_20CM_2_64_7	Alishewanellaaestuarii
Flavobacteriumdaejeonense	Mesorhizobiumintechi	Azotobacterchroococcum	CandidatusLokiarchaeotaarchaeon	Defluviimonasaquaemixtae	Chlamydomonasleiostraca	Anoxybacillussp	Alphaproteobacteriabacterium32-64-14	Alishewanellaagri
Flavobacteriumflevense	Mesorhizobiumkowhaii	Azotobactersalinestris	CandidatusMagnetomorumsp	Defluviimonasdenitrificans	Chlorellasorokiniana	Anoxybacillussuryakundensis	Alphaproteobacteriabacterium43-37	Alishewanellajeotgali
Flavobacteriumgillisiae	Mesorhizobiumloti	Azotobactersp	CandidatusMargulisbacteriabacterium	Defluviimonassp	Chlorellavariabilis	Anoxybacillustengchongensis	Alphaproteobacteriabacterium46_93_T64	Alishewanellasp
Flavobacteriumglycines	Mesorhizobiumoceanicum	Azotobactervinelandii	CandidatusMarinimicrobiabacterium	Dehalococcoidiabacterium	Chloroflexibacterium	Anoxybacillustepidamans	Alphaproteobacteriabacterium65-37	Alistipesindistinctus
Flavobacteriumnitrogenifigens	Mesorhizobiumsanjuanii	Azovibriorestrictus	CandidatusMcinerneyibacteriumaminivorans	Deinococcusficus	Chlorogloeasp	Anoxybacillusthermarum	Alphaproteobacteriabacterium65-7	Alistipesshahii
Flavobacteriumpectinovorum	Mesorhizobiumsoli	Bacillalesbacterium	CandidatusMelainabacteriabacterium	Deinococcusmarmoris	Chlorogloeopsisfritschii	Anoxybacillusvitaminiphilus	AlphaproteobacteriabacteriumADurb.Bin100	Alistipessp
Flavobacteriumresistens	Mesorhizobiumsp	Bacillusaerophilus	CandidatusMethanomethylophilaceaearchaeon	Deltaproteobacteriabacterium	Choanephoracucurbitarum	Anoxybacillusvoinovskiensis	AlphaproteobacteriabacteriumADurb.BinA280	Aliterellaatlantica
Flavobacteriumsaccharophilum	Mesorhizobiumtemperatum	Bacillusaltitudinis	CandidatusMethanomethylophilussp	Denitratisomaoestradiolicum	Choiromycesvenosus	Anseranser	AlphaproteobacteriabacteriumADurb.BinA305	Alkalibactersaccharofermentans
Flavobacteriumsuccinicans	Mesorhizobiumwenxiniae	Bacillusamyloliquefaciens	CandidatusMethanoplasmatermitum	Denitratisomasp	Chondrocystissp	Anserbrachyrhynchus	AlphaproteobacteriabacteriumAO1-B	Alkalibaculumsporogenes
Flexivirgaoryzae	Metalysinibacillussaudimassiliensis	Bacilluscereus	CandidatusMethylomirabilislanthanidiphila	Denitrobaculumtricleocarpae	Chromeravelia	Ansercygnoid	AlphaproteobacteriabacteriumBRH_c36	Alkalicellacaledoniensis
Fluviicoccuskeumensis	methanotrophicbacterial	Bacilluslicheniformis	CandidatusMethylomirabilisoxyfera	Denitromonashalophilus	Chromobacteriumhaemolyticum	Ansersp	AlphaproteobacteriabacteriumCG_4_9_14_3_um_filter_47_13	Alkalicoccusdaliensis
Fontibacilluspanacisegetis	Methylacidimicrobiumcyclopophantes	Bacillusparalicheniformis	CandidatusMethylospiramobilis	Denitrovibrioacetiphilus	Chromobacteriumphragmitis	Anseranassemipalmata	AlphaproteobacteriabacteriumHGW-Alphaproteobacteria-1	Alkalicoccushalolimnae
Fontibacillussolani	Methylacidimicrobiumtartarophylax	Bacilluspseudomycoides	CandidatusMethylumidiphilusalinenensis	Denitrovibriosp	Chromobacteriumsp	Antarcticimicrobiumluteum	AlphaproteobacteriabacteriumHGW-Alphaproteobacteria-5	Alkalicoccussaliphilus
Fontimonasthermophila	Methylacidiphilumfumariolicum	Bacilluspumilus	CandidatusMicrarchaeotaarchaeon	Desulfatirhabdiumbutyrativorans	Chromobacteriumsphagni	Antheraeapernyi	AlphaproteobacteriabacteriumHGW-Alphaproteobacteria-6	Alkalicoccusurumqiensis
Formosaagariphila	Methylacidiphilumkamchatkense	Bacillussp	CandidatusModuliflexusflocculans	Desulfitobacteriumchlororespirans	Chromobacteriumvaccinii	Anthoscopusminutus	AlphaproteobacteriabacteriumHT1-32	Alkalihalobacillusalcalophilus
Frankiacasuarinae	Methylacidiphilumsp	Bacillussubtilis	CandidatusMuproteobacteriabacterium	Desulfitobacteriumdehalogenans	Chromobacteriumviolaceum	Anthuriumamnicola	AlphaproteobacteriabacteriumMarineAlpha12_Bin1	Alkalihalobacilluscaeni
Frankiasp	Methylobactermarinus	Bacillusswezeyi	CandidatusNezhaarchaeotaarchaeon	Desulfitobacteriumdichloroeliminans	Chroococcalescyanobacterium	Antrihabitansstalactiti	AlphaproteobacteriabacteriumMarineAlpha9_Bin6	Alkalihalobacillusclausii
Frankiatorreyi	Methylobactersp	Bacillusthuringiensis	CandidatusNitromaritimasp	Desulfitobacteriumhafniense	Chroococcidiopsiscubana	Antrostomuscarolinensis	AlphaproteobacteriabacteriumMedPE-SWcel	Alkalihalobacillusgibsonii
Friedmanniellaluteola	Methylobactertundripaludum	bacterium	CandidatusNitrosacidococcustergens	Desulfitobacteriumsp	Chroococcidiopsissp	Aotusnancymaae	AlphaproteobacteriabacteriumRIFCSPHIGHO2_12_FULL_66_14	Alkalihalobacillushalodurans
Frigoribacteriumsp	Methylobacteriumsp	bacterium(candidate	CandidatusNitrosoglobusterrae	Desulfobacteraceaebacterium	Chroococcidiopsisthermalis	Apalodermavittatum	AlphaproteobacteriabacteriumTMED89	Alkalihalobacillushemicellulosilyticus
Frigoriglobustundricola	Methylobacteriumvariabile	bacterium(Candidatus	CandidatusNitrospirainopinata	Desulfobacteralesbacterium	Chroogloeocystissiderophila	Aphanizomenonflos-aquae	Alsobactersoli	Alkalihalobacillushwajinpoensis
Frischellaperrara	Methylobrevispamukkalensis	bacterium0.1xD8-71	CandidatusNitrospirakreftii	Desulfobulbaceaebacterium	Cicerarietinum	Aphanizomenonsp	Alteraurantiacibacteraestuarii	Alkalihalobacilluskrulwichiae
Frondihabitanssp	Methylocapsapalsarum	bacterium1XD42-54	CandidatusNitrospiranitrificans	Desulfofustissp	Cinnamomummicranthum	Aphanomycesastaci	Alteraurantiacibacteraquimixticola	Alkalihalobacilluslehensis
Fulvimarinamanganoxydans	Methyloceanibactermarginalis	bacterium1xD42-67	CandidatusNitrospiranitrosa	Desulfomoniletiedjei	Citreimonassalinaria	Aphanomyceseuteiches	Alteraurantiacibacterbuctensis	Alkalihalobacilluslonarensis
Fulvivirgaimtechensis	Methyloceanibactermethanicus	bacteriumADurb.Bin157	CandidatusOmnitrophicabacterium	Desulfonemaishimotonii	Citricoccusmuralis	Aphanomycesinvadans	Altererythrobacterrhizovicinus	Alkalihalobacillusmacyae
Fusariumsolani	Methyloceanibacterstevinii	bacteriumADurb.Bin236	CandidatusOmnitrophusmagneticus	Desulfopilaaestuarii	Citricoccussp	Aphanomycesstellatus	Altererythrobactersp	Alkalihalobacillusmarmarensis
Fusariumoxysporum	Methyloceanibactersuperfactus	bacteriumADurb.Bin243	CandidatusOzemobactersibiricus	Desulfosarcinaovata	Citrobacteramalonaticus	Aphanothecehegewaldii	Altererythrobacterspongiae	Alkalihalobacillusnanhaiisediminis
Fusariumsp	Methylococcaceaebacterium	bacteriumADurb.Bin270	CandidatusParaburkholderiasp	Desulfosarcinawiddelii	Citrobacterfarmeri	Aphelocomacoerulescens	Altererythrobacterxiamenensis	Alkalihalobacillusokhensis
gammaproteobacterium	Methylococcalesbacterium	bacteriumADurb.Bin363	CandidatusPoribacteriabacterium	Desulfosporosinusmeridiei	Citrobacterfreundii	Aphidiusgifuensis	Alteribacillusbidgolensis	Alkalihalobacillusokuhidensis
Gammaproteobacteriabacterium	Methylococcuscapsulatus	bacteriumADurb.Bin374	CandidatusPropionivibrioaalborgensis	Desulfosporosinussp	Citrobactersp	Aphiscraccivora	Alteribacillusiranensis	Alkalihalobacilluspseudofirmus
Geitlerinemasp	Methylococcussp	bacteriumADurb.Bin429	CandidatusPseudoramibacterfermentans	Desulfosporosinusyoungiae	Citrobactertelavivensis	Aphisglycines	Alteribacilluspersepolensis	Alkalihalobacillustrypoxylicola
Geminocystissp	Methylocucumisoryzae	bacteriumB17	CandidatusReidiellaendopervernicosa	Desulfotomaculumruminis	Citrusclementina	Apibacteradventoris	Altericroceibacteriumendophyticum	Alkalihalobacilluswakoensis
Gemmatasp	Methylocystaceaebacterium	bacteriumBMS3Abin01	CandidatusRiflebacteriabacterium	Desulfuromonadalesbacterium	Citrusunshiu	Apilactobacilluskunkeei	Alteriqipengyuanialutimaris	Alkalilimnicolaehrlichii
Gemmobacteraquatilis	Methylocystisbryophila	bacteriumBMS3Abin06	CandidatusSaccharibacteriabacterium	Desulfuromonassoudanensis	Cladophialophorabantiana	Apilactobacillusozensis	Alternariaalternata	Alkalilimnicolasp
Gemmobactercaeni	Methylocystisheyeri	bacteriumBMS3Abin07	CandidatusSaccharicenanssubterraneum	Desulfuromonassp	Cladophialophoracarrionii	Apiotrichumporosum	Alternariaarborescens	Alkalimonasamylolytica
Geobacillusstearothermophilus	Methylocystishirsuta	bacteriumBMS3Abin08	CandidatusSaganbacteriabacterium	Desulfuromusakysingii	Cladophialophoraimmunda	Apiscerana	Alternariagaisen	Alkalinemasp
Geobacilluskaustophilus	Methylocystisparvus	bacteriumBMS3Abin10	CandidatusScalinduabrodae	Devosiaenhydra	Cladophialophorapsammophila	Apismellifera	Alternariasp	Alkaliphilusmetalliredigens
Geobacillusthermoleovorans	Methylocystisrosea	bacteriumBMS3Abin11	CandidatusScalinduajaponica	Devosiasp	Cladophialophorayegresii	Aplanochytriumstocchinoi	Alternariatenuissima	Alkaliphilusoremlandii
Geobacillussp	Methylocystissp	bacteriumBMS3Bbin07	CandidatusScalinduarubra	Diaphorobacternitroreducens	Clathrosporaelynae	Aplosporellaprunicola	Alteromonadaceaebacterium	Alkaliphiluspeptidifermentans
Geobacillusproteiniphilus	Methyloglobulusmorosus	bacteriumBMS3Bbin12	CandidatusScalinduasp	Diaphorobacterpolyhydroxybutyrativorans	Clavibactermichiganensis	Aplysiacalifornica	Alteromonadalesbacterium	Alkaliphilusserpentinus
Geobactersulfurreducens	Methyloglobulussp	bacteriumBMS3Bbin14	CandidatusSchekmanbacteriabacterium	Diaphorobactersp	Clohesyomycesaquaticus	Apolyguslucorum	Alteromonasaestuariivivens	Alkalispirillummobile
Geodermatophilussp	Methylomagnumishizawai	bacteriumCG_4_9_14_3_um_filter_65_15	CandidatusSedimenticolaendophacoides	Dinoroseobactershibae	Clostridiabacterium	Apostasiashenzhenica	Alteromonasalba	Alkalitaleasaponilacus
Geodermatophilusafricanus	Methylomicrobiumalbum	bacteriumD16-50	CandidatusStahlbacteriabacterium	Dissulfurispirathermophila	Clostridialesbacterium	Aptenodytesforsteri	Alteromonasaustralica	Alkanindigeshydrocarboniclasticus
Geodermatophilusamargosae	Methylomonasdenitrificans	bacteriumDOLZORAL124_64_63	CandidatusSumerlaeachitinivorans	Dokdonellasp	Clostridiumautoethanogenum	Apteryxmantelli	Alteromonasconfluentis	Alkanindigesillinoisensis
Geodermatophilusaquaeductus	Methylomonaskoyamae	bacteriumDU1	CandidatusSumerlaeiabacterium	Donghicolamangrovi	Clostridiumbutyricum	Apteryxowenii	Alteromonasgenovensis	Alkekengiofficinarum
Geodermatophilusdaqingensis	Methylomonaslenta	bacteriumE08(2017)	CandidatusSumerlaeotabacterium	Donghicolatyrosinivorans	Clostridiumcarboxidivorans	Aquabacteriumolei	Alteromonashispanica	Alligatormississippiensis
Geodermatophilusdictyosporus	Methylomonasmethanica	bacteriumenrichment	CandidatusSyntrophocurvumalkaliphilum	Dongiamobilis	Clostridiumdrakei	Aquabacteriumsp	Alteromonaslipolytica	Alligatorsinensis
Geodermatophilusnigrescens	Methylomonaspaludis	bacteriumF16	CandidatusSyntrophonatronumacetioxidans	Duganellafentianensis	Clostridiumformicaceticum	Aquaspirillumsp	Alteromonasmacleodii	Alliumcepa
Geodermatophilusnormandii	Methylomonassp	bacteriumHR13	CandidatusSyntrophosphaerathermopropionivorans	Duganellasp	Clostridiumljungdahlii	Aquaticalateralis	Alteromonasmarina	Alloactinosynnemasp
Geodermatophilusobscurus	Methylophilaceaebacterium	bacteriumHR23	CandidatusTerasakiellamagnetica	Dyadobacterfermentans	Clostridiumscatologenes	Aquilachrysaetos	Alteromonasmediterranea	Allobacillussp
Geodermatophiluspoikilotrophus	Methyloprofundussedimenti	bacteriumHR26	CandidatusThermofonsiabacterium	Dyadobacterluteus	Clostridiumsp	Aquilegiacoerulea	Alteromonasnaphthalenivorans	Allobranchiibiushuperziae
Geodermatophilussabuli	Methyloprofundussp	bacteriumHR28	CandidatusThiodiazotrophaendolucinida	Dyadobacterpsychrophilus	Clostridiumthermobutyricum	Aquimarinaaggregata	Alteromonaspelagimontana	Allocatelliglobosisporascoriae
Geodermatophilussiccatus	Methylorubrumextorquens	bacteriumM00.F.Ca.ET.156.01.1.1	CandidatusThiodictyonsyntrophicum	Dyadobactersp	Coccidioidesimmitis	Aquimarinasp	Alteromonasportus	Allochromatiumhumboldtianum
Geodermatophilustelluris	Methylosinussp	bacteriumM00.F.Ca.ET.163.01.1.1	CandidatusThioglobusautotrophicus	Dyellasolisilvae	Coccidioidesposadasii	Aquisalimonasasiatica	Alteromonasprofundi	Allochromatiumpalmeri
Geodermatophilustzadiensis	Methylosinussporium	bacteriumM00.F.Ca.ET.177.01.1.1	CandidatusThiomargaritanelsonii	Effusibacilluslacus	Coccolithusbraarudii	Aquitaleamagnusonii	Alteromonassediminis	Allochromatiumvinosum
Geofilumrubicundum	Methylosinustrichosporium	bacteriumM00.F.Ca.ET.180.01.1.1	CandidatusVampirococcusarchaeovorus	Eggerthiacatenaformis	Coccomyxasubellipsoidea	Aquitaleasp	Alteromonassp	Allochromatiumwarmingii
Geomicrobiumhalophilum	Methylotenerasp	bacteriumM00.F.Ca.ET.205.01.1.1	CandidatusVecturithrixgranuli	Ekhidnalutea	Cochliobolusheterostrophus	Arabidopsislyrata	Alteromonasstellipolaris	Allocoleopsisfranciscana
Geomycessp	Methylothermaceaebacteria	bacteriumM00.F.Ca.ET.230.01.1.1	CandidatusViridilineahalotolerans	Elizabethkingiasp	Cochliobolussativus	Arabidopsisthaliana	Alysiellacrassa	Allokutzneriaalbata
Georgeniasatyanarayanai	Methylothermaceaebacterium	bacteriumTP1	CandidatusWallbacteriabacterium	Elusimicrobiabacterium	Coemansiareversa	Arabisalpina	Alysiellafiliformis	Allonocardiopsisopalescens
Gibellulopsisnigrescens	Methylotuvimicrobiumburyatense	bacteriumY41	CandidatusWeimeriabifida	Emticiciasp	Coffeaarabica	Arabisnemorensis	Amanitamuscaria	Alloprevotellarava
Gilliamellaintestini	Methylotuvimicrobiumpelagicum	Bacteroidaceaebacterium	CandidatusWoesearchaeotaarchaeon	Endobacteriumcerealis	Coffeacanephora	Arachisduranensis	Amanitathiersii	Alloprevotellasp
Glaciihabitanstibetensis	Methylovulumpsychrotolerans	Bacteroidalesbacterium	Caproicibacterfermentans	endosymbiontof	Cohaesibactersp	Arachishypogaea	Amantichitinumursilacus	Alloprevotellatannerae
Glaciimonasimmobilis	Methylovulumsp	Bacteroidesacidifaciens	Caproicibacteriumamylolyticum	Enhydrobacteraerosaccus	Coleophomacrateriformis	Aramusguarauna	Amaricoccusmacauensis	Allorhizobiumterrae
Gliomastixmurorum	Microbacteriumsp	Bacteroidesfluxus	Caproiciproducensgalactitolivorans	Ensiferadhaerens	Coleophomacylindrospora	Araneusventricosus	Amaricoccussolimangrovi	Alloscardoviasp
Gloeocapsasp	Micrococcusendophyticus	Bacteroidesfragilis	Caproiciproducenssp	Ensiferalkalisoli	Colletotrichumchlorophyti	Arbaciapunctulata	Amaricoccussp	Allosediminivitapacifica
Gloeothecemembranacea	Microvirgabrassicacearum	Bacteroidesgraminisolvens	Carboxydocellasporoproducens	Ensifermexicanus	Colletotrichumfioriniae	archaeon	Amazonaaestiva	Allostreptomycespsammosilenae
Glutamicibactermysorens	Microvirgalotononidis	Bacteroidesintestinalis	Carboxydocellathermautotrophica	Ensifersp	Colletotrichumfructicola	Arcicellarosea	Amborellatrichopoda	Alopecoenasbeccarii
Glycomycesartemisiae	Microvirgaossetica	Bacteroidesluti	Carboxydothermushydrogenoformans	Epsilonproteobacteriabacterium	Colletotrichumgloeosporioides	Arcobacternitrofigilis	Amedibacteriumintestinale	alphaproteobacterium4N
Glycomycesharbinensis	Microvirgasp	Bacteroidesreticulotermitis	Carboxydothermusislandicus	Escherichiacoli	Colletotrichumgraminicola	Arcticibacterpallidicorallinus	Aminobacteraganoensis	alphaproteobacteriumAAP38
Glycomycessambucus	Microvirgavignae	Bacteroidessp	Carboxydothermuspertinax	Eudoraeasp	Colletotrichumhigginsianum	Ardeotiskori	Aminobacteraminovorans	alphaproteobacteriumBAL199
Gordoniasp	Modestobactermarinus	Bacteroidesstercorirosoris	Carboxylicivirgasp	Euryarchaeotaarchaeon	Colletotrichumincanum	Arenariainterpres	Aminobacterciceronei	alphaproteobacteriumD252a
Gordoniainsulae	Moraxellacatarrhalis	Bacteroidetesbacterium	Catenibacillusscindens	Exiguobacteriumaurantiacum	Colletotrichumnymphaeae	Arenibacteraquaticus	Aminobacterlissarensis	Alphaproteobacteriabacterium
Gossypiumarboreum	Moraxellacuniculi	Bacteroidiabacterium	Catenisphaeraadipataccumulans	Falsochrobactrumshanghaiense	Colletotrichumorbiculare	Argulusfoliaceus	Aminobacterniigataensis	Alphaproteobacteriabacterium13_1_20CM_4_65_11
Gossypiumaustrale	Moraxellaporci	Bahamianheterocystous	Catonellamorbi	Ferrimonaslipolytica	Colletotrichumorchidophilum	Armadillidiumnasatum	Aminobactersp	Alphaproteobacteriabacterium13_2_20CM_2_64_7
Gracilibacillusboraciitolerans	Moraxellaceaebacterium	Baileyellaintestinalis	Caviibacteriumpharyngocola	Ferrimonassp	Colletotrichumsalicis	Armadillidiumvulgare	ammonia-oxidizingarchaeon	Alphaproteobacteriabacterium32-64-14
Gracilibacillushalophilus	Morganellamorganii	Bangiafuscopurpurea	Cedeceadavisae	Ferroglobusplacidus	Colletotrichumshisoi	Aromatoleumpetrolei	Ammonifexdegensii	Alphaproteobacteriabacterium43-37
Gracilibacilluskekensis	Mycobacteriumchubuense	Bangiopsissubsimplex	Cedecealapagei	Ferrovibriosp	Colletotrichumsidae	Aromatoleumtolulyticum	Ammoniphilusoxalaticus	Alphaproteobacteriabacterium46_93_T64
Gracilibacillusorientalis	Mycobacteriumdioxanotrophicus	Barnesiellasp	Cedeceaneteri	Ferruginibactersp	Colletotrichumsimmondsii	Arsenicicoccussp	Ammoniphilussp	Alphaproteobacteriabacterium64-6
Gracilibacillusureilyticus	Mycobacteriumkansasii	Bartonellaalsatica	Cedeceasp	Ferruginivariussediminum	Colletotrichumspinosum	Arsenophonusendosymbiont	Amnibacteriumkyonggiense	Alphaproteobacteriabacterium65-37
Gracilimonasmengyeensis	Mycobacteriumsenegalense	Bartonellaancashensis	Cellulosilyticumlentocellum	Fibrobacteresbacterium	Colletotrichumsublineola	Arsenophonusnasoniae	Amniculicolalignicola	Alphaproteobacteriabacterium65-7
Granulibacterbethesdensis	Mycobacteriumsp	Bartonellaapis	Cellulosilyticumsp	Filimonaseffusa	Colletotrichumtofieldiae	Artemisiaannua	Amnimonasaquatica	AlphaproteobacteriabacteriumADurb.Bin100
Granulicellaaggregans	Mycobacteroidesfranklinii	Bartonellaaustralis	Centipedaperiodontii	Firmicutesbacterium	Colletotrichumtrifolii	Arthrobacteralpinus	Amorphochloraamoebiformis	AlphaproteobacteriabacteriumADurb.Bin438
Granulicellamallensis	Mycolicibacteriumaurum	Bartonellabacilliformis	Cetobacteriumceti	Flagellimonasaquimarina	Collimonasarenae	Arthrobactercitreus	Amorphothecaresinae	AlphaproteobacteriabacteriumADurb.BinA280
Granulosicoccusantarcticus	Mycolicibacteriumaustroafricanum	Bartonellabirtlesii	Cetobacteriumsomerae	Flagellimonashymeniacidonis	Collimonasfungivorans	Arthrobactercrusticola	Ampelomycesquisqualis	AlphaproteobacteriabacteriumADurb.BinA305
Grimontiaindica	Mycolicibacteriumbrisbanense	Bartonellabovis	Cetobacteriumsp	Flagellimonasmaritima	Collimonaspratensis	Arthrobactercrystallopoietes	Amphiplicatusmetriothermophilus	AlphaproteobacteriabacteriumAO1-B
Haladaptatuspaucihalophilus	Mycolicibacteriumcanariasense	Bartonellacallosciuri	Chaniamultitudinisentens	Flagellimonaspacifica	Collimonassp	Arthrobactercupressi	Amphiprorapaludosa	AlphaproteobacteriabacteriumBRH_c36
Halalkalicoccuspaucihalophilus	Mycolicibacteriumchitae	Bartonellachomelii	Chelonobacteroris	Flammeovirgakamogawensis	Colocasiaesculenta	Arthrobacterechini	Amphriteaatlantica	AlphaproteobacteriabacteriumCG_4_9_14_3_um_filter_47_13
Halarchaeumacidiphilum	Mycolicibacteriumchlorophenolicum	Bartonellaclarridgeiae	Chengkuizengellamarina	Flammeovirgapectinis	Colwelliaponticola	Arthrobacterglacialis	Amphriteabalenae	AlphaproteobacteriabacteriumHGW-Alphaproteobacteria-1
Halarchaeumgrantii	Mycolicibacteriumchubuense	Bartonelladoshiae	Chitinivibrioalkaliphilus	Flammeovirgaceaebacterium	Colwelliasp	Arthrobacterglobiformis	Amphriteajaponica	AlphaproteobacteriabacteriumHGW-Alphaproteobacteria-12
Haloactinopolysporaalba	Mycolicibacteriumconceptionense	Bartonellaelizabethae	Chitinivoraxtropicus	Flaviaesturariibacteraridisoli	Comamonadaceaebacterium	Arthrobacterlivingstonensis	Amphriteaopalescens	AlphaproteobacteriabacteriumHGW-Alphaproteobacteria-2
Haloactinosporaalba	Mycolicibacteriumfarcinogenes	Bartonellafuyuanensis	Chlamydiaebacterium	Flaviaesturariibacterflavus	Comamonassp	Arthrobacternitrophenolicus	Amycolatopsisacidicola	AlphaproteobacteriabacteriumHGW-Alphaproteobacteria-4
Haloarculavallismortis	Mycolicibacteriumfluoranthenivorans	Bartonellagrahamii	Chlamydomonasreinhardtii	Flavihumibacterpetaseus	Comamonassuwonensis	Arthrobacteroryzae	Amycolatopsisacidiphila	AlphaproteobacteriabacteriumHGW-Alphaproteobacteria-5
Haloarculaquadrata	Mycolicibacteriumgilvum	Bartonellahenselae	Chlorellasorokiniana	Flavihumibactersoli	Comamonasthiooxydans	Arthrobacterpsychrochitiniphilus	Amycolatopsisalba	AlphaproteobacteriabacteriumHGW-Alphaproteobacteria-6
Haloarculasebkhae	Mycolicibacteriummageritense	Bartonellakoehlerae	Chlorobaculumlimnaeum	Flavihumibactersolisilvae	Commensalibacterintestini	Arthrobacterpsychrolactophilus	Amycolatopsisalbispora	AlphaproteobacteriabacteriumHGW-Alphaproteobacteria-8
Halobacilluskarajensis	Mycolicibacteriummoriokaense	Bartonellakosoyi	Chlorobaculumparvum	Flavihumibactersp	Commensalibactersp	Arthrobacterrhombi	Amycolatopsisalkalitolerans	AlphaproteobacteriabacteriumHT1-32
Halobacteriumhubeiense	Mycolicibacteriumneworleansense	Bartonellakrasnovii	Chlorobaculumsp	Flaviramulussp	Coniellalustricola	Arthrobactersilviterrae	Amycolatopsisarida	AlphaproteobacteriabacteriumMarineAlpha12_Bin1
Halobaculumgomorrense	Mycolicibacteriumobuense	Bartonellamelophagi	Chlorobaculumtepidum	Flavisolibacterginsengisoli	Coniochaetaligniaria	Arthrobactersp	Amycolatopsisaustraliensis	AlphaproteobacteriabacteriumMedPE-SWcel
Halodesulfovibriosp	Mycolicibacteriumrhodesiae	Bartonellaquintana	Chlorobaculumthiosulfatiphilum	Flavisolibacterginsenosidimutans	Coniochaetapulveracea	Arthrobactersubterraneus	Amycolatopsisazurea	AlphaproteobacteriabacteriumRBG_16_64_48
Haloechinothrixalba	Mycolicibacteriumsmegmatis	Bartonellarattimassiliensis	Chlorobiaceaebacterium	Flavisolibactertropicus	Coniochaetasp	Arthrobacterterricola	Amycolatopsisbalhimycina	AlphaproteobacteriabacteriumRIFCSPHIGHO2_12_FULL_66_14
Haloferaxmediterranei	Mycolicibacteriumtokaiense	Bartonellarochalimae	Chlorobiumchlorochromatii	Flavivirgaeckloniae	Coniophoraputeana	Arthrobotrysflagrans	Amycolatopsiscihanbeyliensis	AlphaproteobacteriabacteriumTMED110
Haloferaxvolcanii	Mycolicibacteriumvaccae	Bartonellaschoenbuchensis	Chlorobiumferrooxidans	Flavivirgarizhaonensis	Coniosporiumapollinis	Arthrobotrysoligospora	Amycolatopsiscoloradensis	AlphaproteobacteriabacteriumTMED89
Haloferaxgibbonsii	Mycolicibacteriumvanbaalenii	Bartonellasp	Chlorobiumlimicola	Flavobacteriabacterium	Coprinellusangulatus	Arthrodermagypseum	Amycolatopsisdecaplanina	Alsobactersoli
Haloferulaluteola	Myxococcushansupus	Bartonellatamiae	Chlorobiumluteolum	Flavobacteriaceaebacterium	Coprinellusmicaceus	Arthrodermaotae	Amycolatopsisdendrobii	Alteraurantiacibacteraestuarii
Halogeometricumlimi	Natranaerobiusthermophilus	Bartonellataylorii	Chlorobiumphaeobacteroides	Flavobacterialesbacterium	Coprinopsiscinerea	Asaiabogorensis	Amycolatopsiseburnea	Alteraurantiacibacteraquimixticola
Halogranumamylolyticum	Neisseriadentiae	Bartonellatribocorum	Chlorobiumphaeovibrioides	Flavobacteriiabacterium	Coprinopsismarcescibilis	Asaiasp	Amycolatopsisechigonensis	Alteraurantiacibacterbuctensis
Halogranumgelatinilyticum	Neisseriadumasiana	Bartonellavinsonii	Chlorobiumsp	Flavobacteriumaciduliphilum	Coprococcuseutactus	Asanoaferruginea	Amycolatopsisendophytica	Altererythrobacterrhizovicinus
Halogranumrubrum	Neisseriasp	Bartonellawashoeensis	Chloroflexalesbacterium	Flavobacteriumalvei	Coprococcussp	Asanoahainanensis	Amycolatopsisjaponica	Altererythrobactersp
Halohastalitchfieldiae	Neisseriawadsworthii	Bartramiapomiformis	Chloroflexibacterium	Flavobacteriumaquaticum	Coptischinensis	Asanoaishikariensis	Amycolatopsisjiangsuensis	Altererythrobacterspongiae
Halomicrobiumzhouii	Neisseriaweaveri	Batophoraoccidentalis	Chloroflexiabacterium	Flavobacteriumaquatile	Corchoruscapsularis	Asarcornisscutulata	Amycolatopsiskeratiniphila	Altererythrobacterxiamenensis
Halomonaselongata	Neisseriazoodegmatis	Batophoraoerstedii	Chloroherpetonthalassium	Flavobacteriumbomensis	Corchorusolitorius	Asbolusverrucosus	Amycolatopsislurida	Alteribacillusbidgolensis
Halomonassp	Neorhizobiumgalegae	Bauldialitoralis	Chondrocystissp	Flavobacteriumcaeni	Cordycepsfumosorosea	Ascarissuum	Amycolatopsismarina	Alteribacillusiranensis
Halomonasalkaliantarctica	Neorhizobiumsp	Bauldiasp	Christensenellahongkongensis	Flavobacteriumcauense	Cordycepsjavanica	Ascidiaceihabitansdonghaensis	Amycolatopsismediterranei	Alteribacilluspersepolensis
Halomonasaquamarina	Nesterenkoniaalkaliphila	Bazzaniapraerupta	Christensenellaminuta	Flavobacteriumcheniae	Cordycepsmilitaris	Ascobolusimmersus	Amycolatopsismethanolica	Altericroceibacteriumendophyticum
Halomonasarcis	Nesterenkoniajeotgali	Bdellovibrionalesbacterium	Chromatiaceaebacterium	Flavobacteriumcheongpyeongense	Coriobacteriiabacterium	Ashbyaaceri	Amycolatopsisniigatensis	Altericroceibacteriumindicum
Halomonasbeimenensis	Nesterenkoniasp	Beggiatoaalba	Chromatialesbacterium	Flavobacteriumcolumnare	Corticibacterpopuli	Ashbyagossypii	Amycolatopsisorientalis	Alteriqipengyuanialutimaris
Halomonascaseinilytica	Nisaeasp	Beggiatoaleptomitoformis	Chromatiumokenii	Flavobacteriumcroceum	Corynebacteriumbovis	Aspergillusaculeatus	Amycolatopsispanacis	Alternariaalternata
Halomonascerina	Nitratireductoraquibiodomus	Beijerinckiaderxii	Chromohalobactercanadensis	Flavobacteriumcrocinum	Corynebacteriumdoosanense	Aspergillusarachidicola	Amycolatopsispithecellobii	Alternariaarborescens
Halomonascupida	Nitratireductorindicus	Beijerinckiaindica	Chromohalobacterjaponicus	Flavobacteriumcucumis	Corynebacteriumlowii	Aspergillusavenaceus	Amycolatopsispretoriensis	Alternariaburnsii
Halomonasdaqiaonensis	Nitratireductorsp	Beijerinckiamobilis	Chroococcalescyanobacterium	Flavobacteriumcutihirudinis	Corynebacteriummastitidis	Aspergillusawamori	Amycolatopsisregifaucium	Alternariagaisen
Halomonasdaqingensis	nitrifyingbacterium	Beijerinckiasp	Chrysiogenalesbacterium	Flavobacteriumdenitrificans	Corynebacteriumoculi	Aspergillusbertholletiae	Amycolatopsisrhizosphaerae	Alternariasp
Halomonasgudaonensis	Nitrincolanitratireducens	Beijerinckiaceaebacterium	Citrifermentansbemidjiense	Flavobacteriumenshiense	Corynebacteriumpropinquum	Aspergillusbombycis	Amycolatopsisrifamycinica	Alternariatenuissima
Halomonaskorlensis	Nitrosarchaeumkoreense	Belnapiarosea	Citrifermentansbremense	Flavobacteriumfluvii	Corynebacteriumpseudodiphtheriticum	Aspergillusbrasiliensis	Amycolatopsisrubida	Alteromonadaceaebacterium
Halomonasmeridiana	Nitrosarchaeumsp	betaproteobacterium	Citrifermentanspelophilum	Flavobacteriumfranklandianum	Corynebacteriumsp	Aspergilluscaelatus	Amycolatopsissaalfeldensis	Alteromonadalesbacterium
Halomonasmuralis	Nitrosococcushalophilus	Betaproteobacteriabacterium	Citrobacteramalonaticus	Flavobacteriumhaoranii	Corynebacteriumvitaeruminis	Aspergilluscalidoustus	Amycolatopsissacchari	Alteromonasaestuariivivens
Halomonasorganivorans	Nitrosococcusoceani	Bicosoecidasp	Citrobacterarsenatis	Flavobacteriumlaiguense	Corynesporacassiicola	Aspergilluscampestris	Amycolatopsissp	Alteromonasalba
Halomonaspacifica	Nitrosococcussp	Biebliaveldkampii	Citrobacterbraakii	Flavobacteriumlimnosediminis	Crenothrixpolyspora	Aspergilluscandidus	Amycolatopsissuaedae	Alteromonasaustralica
Halomonaspantelleriensis	Nitrosococcuswardiae	Biebliavinaykumarii	Citrobactercronae	Flavobacteriumnackdongense	Crinaliumepipsammum	Aspergilluscarbonarius	Amycolatopsissulphurea	Alteromonasconfluentis
Halomonasshengliensis	Nitrosococcuswatsoni	Bifidobacteriumasteroides	Citrobactereuropaeus	Flavobacteriumnitrogenifigens	Croceibacteriumsalegens	Aspergilluschevalieri	Amycolatopsisthailandensis	Alteromonasgenovensis
Halomonassongnenensis	Nitrosocosmicussp	Bifidobacteriumbifidum	Citrobacterfarmeri	Flavobacteriumoncorhynchi	Croceicoccusnaphthovorans	Aspergillusclavatus	Amycolatopsisthermoflava	Alteromonashispanica
Halomonasstenophila	Nitrosomonadaceaebacterium	Bifidobacteriumdentium	Citrobacterfreundii	Flavobacteriumpiscinae	Croceicoccussp	Aspergilluscoremiiformis	Amycolatopsistolypomycina	Alteromonaslipolytica
Halomonassubterranea	Nitrosomonadalesbacterium	Bifidobacteriumlongum	Citrobactergillenii	Flavobacteriumpsychrolimnae	Cronobactercondimenti	Aspergilluscristatus	Amycolatopsisumgeniensis	Alteromonasmacleodii
Halomonastaeanensis	Nitrosomonasaestuarii	Bilifractorporci	Citrobacterkoseri	Flavobacteriumsaliperosum	Crucibulumlaeve	Aspergillusellipticus	Amycolatopsisvancoresmycina	Alteromonasmarina
Halomonastitanicae	Nitrosomonascommunis	Bilophilasp	Citrobacterpasteurii	Flavobacteriumsandaracinum	Cryobacteriumlevicorallinum	Aspergilluseucalypticola	Amycolatopsisvastitatis	Alteromonasmediterranea
Halomonasventosae	Nitrosomonascryotolerans	Bilophilawadsworthia	Citrobacterportucalensis	Flavobacteriumsilvisoli	Cryobacteriumsp	Aspergillusflavus	Amycolatopsisxylanica	Alteromonasnaphthalenivorans
Halomonasxianhensis	Nitrosomonaseuropaea	Blastocatelliabacterium	Citrobacterrodentium	Flavobacteriumsinopsychrotolerans	Cryobacteriumzongtaii	Aspergillusfumigatus	Amylibactercionae	Alteromonaspelagimontana
Halopelagiusinordinatus	Nitrosomonaseutropha	Blastochlorissulfoviridis	Citrobactersedlakii	Flavobacteriumsp	Cryomycesminteri	Aspergillusglaucus	Amylibacterkogurei	Alteromonasportus
Halopelagiuslongus	Nitrosomonashalophila	Blastochloristepida	Citrobactersp	Flavobacteriumsuncheonense	Cryptococcusamylolentus	Aspergillusheteromorphus	Amylibactersp	Alteromonasprofundi
Halopigeraswanensis	Nitrosomonasmarina	Blastochlorisviridis	Citrobactertelavivensis	Flavobacteriumurumqiense	Cryptococcusdepauperatus	Aspergillushomomorphus	Anabaenacylindrica	Alteromonassediminis
Halopigersalifodinae	Nitrosomonasmobilis	Blastomonasfulva	Citrobactertructae	Flavobacteriumxinjiangense	Cryptococcusfloricola	Aspergillusibericus	Anabaenasp	Alteromonassp
Haloplanusaerogenes	Nitrosomonasnitrosa	Blastomonasnatatoria	Citrobacterwerkmanii	Flavobacteriumxueshanense	Cryptococcusgattii	Aspergillusindologenus	Anabaenopsiscircularis	Alteromonasstellipolaris
Haloplanusvescus	Nitrosomonasoligotropha	Blastomonassp	Citrobacteryoungae	Flexibactersp	Cryptococcusneoformans	Aspergilluskawachii	Anabaenopsiselenkinii	Altibactersp
Haloquadratumwalsbyi	Nitrosomonassp	Blastopirellulamarina	Cloacibacillusporcorum	Fluviicolasp	Cryptococcuswingfieldii	Aspergilluslacticoffeatus	Anaerobacillusalkalidiazotrophicus	Alysiellacrassa
Halorhodospirahalochloris	Nitrosomonasstercoris	Blautiahydrogenotrophica	Cloacibacillussp	Fodinibiussalinus	Cryptomonascurvata	Aspergilluslentulus	Anaerobacillusalkalilacustris	Alysiellafiliformis
Halorientalispersicus	Nitrosomonasureae	Blautialuti	Cloacimonasacidaminovorans	Formosamaritima	Cryptosporangiumphraense	Aspergillusleporis	Anaerobacillusalkaliphilus	Amanitamuscaria
Halorientalisregularis	Nitrosopumilaceaearchaeon	Blautiamassiliensis	Clonorchissinensis	Formosasp	Cucumismelo	Aspergillusluchuensis	Anaerobacillusarseniciselenatis	Amanitathiersii
Halorubrumvacuolatum	Nitrosopumilalesarchaeon	Blautiaobeum	Clostridiabacterium	Frigidibacteralbus	Cucumissativus	Aspergillusminisclerotigenes	Anaerobacillusisosaccharinicus	Amantichitinumursilacus
Halorubrumsodomense	Nitrosopumilusadriaticus	Blautiasp	Clostridiaceaebacterium	Fuerstiamarisgermanicae	Cucurbitamaxima	Aspergillusmulundensis	Anaerobiumacetethylicum	Amaricoccusmacauensis
Halorubrumxinjiangense	Nitrosopumiluscobalaminigenes	Blautiawexlerae	Clostridialesbacterium	Fulvivirgaimtechensis	Cucurbitamoschata	Aspergillusneoniger	Anaerobrancagottschalkii	Amaricoccussolimangrovi
Halospinadenitrificans	Nitrosopumilusmaritimus	Blennothrixmajus	Clostridioidesdifficile	Fulvivirgasp	Cupriavidusbasilensis	Aspergillusniger	Anaerobutyricumhallii	Amaricoccussp
Halostagnicolakamekurae	Nitrosopumilusoxyclinae	Bombellaintestini	Clostridiumaceticum	Fusariumequiseti	Cupriaviduscampinensis	Aspergillusnomiae	Anaerobutyricumsoehngenii	Amazonaaestiva
Haloterrigenadaqingensis	Nitrosopumiluspiranensis	Bombellasp	Clostridiumacetireducens	Fusariumoxysporum	Cupriaviduslacunae	Aspergillusnovofumigatus	Anaerococcuslactolyticus	Amazonaguildingii
Haloterrigenahispanica	Nitrosopumilussp	Bommeriahispida	Clostridiumacetobutylicum	Gaetbulibactersp	Cupriavidusmetallidurans	Aspergillusnovoparasiticus	Anaerococcusprevotii	Amborellatrichopoda
Halothecesp	Nitrosopumilusureiphilus	Boodleopsispusilla	Clostridiumacidisoli	Galactobactercaseinivorans	Cupriavidusnecator	Aspergillusochraceoroseus	Anaerococcusvaginalis	Amedibacteriumintestinale
Halothiobacillaceaebacterium	Nitrosopumiluszosterae	Boodleopsissp	Clostridiumalgidicarnis	Galactobactervaliniphilus	Cupriavidusoxalaticus	Aspergillusoryzae	Anaerocolumnacellulosilytica	Ameyamaeachiangmaiensis
Hansschlegeliabeijingensis	Nitrososphaeragargensis	Bordetellapetrii	Clostridiumaminophilum	Gallionellaceaebacterium	Cupriaviduspauculus	Aspergillusparasiticus	Anaerocolumnasedimenticola	Aminobacteraganoensis
Hartmannibacterdiazotrophicus	Nitrososphaerasp	Boseacaraganae	Clostridiumamylolyticum	Gallionellalesbacterium	Cupriavidusplantarum	Aspergillusphoenicis	Anaerofilumsp	Aminobacteraminovorans
Herbaspirillumseropedicae	Nitrososphaeraviennensis	Boseaeneae	Clostridiumargentinense	gammaproteobacterium	Cupriavidussp	Aspergilluspseudocaelatus	Anaerohalosphaeralusitana	Aminobacterciceronei
Herbaspirillumsp	Nitrososphaeraceaearchaeon	Bosealathyri	Clostridiumasparagiforme	Gammaproteobacteriabacterium	Cupriavidustaiwanensis	Aspergilluspseudonomiae	Anaerolineasp	Aminobacterlissarensis
Herbaspirillumrubrisubalbicans	Nitrososphaeralesarchaeon	Bosealupini	Clostridiumautoethanogenum	Gelidibacteralgens	Curvibactersp	Aspergilluspseudotamarii	Anaerolineathermolimosa	Aminobacterniigataensis
Herbiconiuxginsengi	Nitrososphaeriaarchaeon	Boseamassiliensis	Clostridiumbaratii	Gelidibactergilvus	Curvibactersymbiont	Aspergilluspuulaauensis	Anaerolineathermophila	Aminobactersp
Herbihabitansrhizosphaerae	Nitrosospirabriensis	Boseapsychrotolerans	Clostridiumbartlettii	Gelidibactermaritimus	Cuscutaaustralis	Aspergillusrambellii	Anaerolineaceaebacterium	ammonia-oxidizingarchaeon
Herminiimonasfonticola	Nitrosospiralacus	Bosearobiniae	Clostridiumbeijerinckii	Gelidibactersalicanalis	Cuscutacampestris	Aspergillusruber	Anaerolineaebacterium	Ammonifexdegensii
Heterosigmaakashiwo	Nitrosospiramultiformis	Boseasp	Clostridiumbolteae	Gelidibactersediminis	Cuspidothrixissatschenkoi	Aspergillussaccharolyticus	Anaerolinealesbacterium	Ammonifexthiophilus
Homoserinimonasaerilata	Nitrosospirasp	Boseathiooxidans	Clostridiumbornimense	Gelidibactersp	Cutaneotrichosporonoleaginosum	Aspergillussclerotialis	Anaeromassilibacillussp	Ammoniphilusoxalaticus
Humibacillusxanthopallidus	Nitrosospiratenuis	Boseavaviloviae	Clostridiumbotulinum	Gemmatimonadaceaebacterium	Cyanobacteriabacterium	Aspergillussclerotiicarbonarius	Anaeromicrobiumsediminis	Ammoniphilussp
Humitalearosea	Nitrosovibriosp	Boseavestrisii	Clostridiumbovifaecis	Gemmatimonadalesbacterium	Cyanobacteriumaponinum	Aspergillussclerotioniger	Anaeromyxobacterdehalogenans	Amnibacteriumkyonggiense
Hwanghaeicolaaestuarii	Nitrosovibriotenuis	Boseongicolaaestuarii	Clostridiumbutyricum	Gemmatimonadetesbacterium	Cyanobacteriumsp	Aspergillussergii	Anaeromyxobactersp	Amniculicolalignicola
Hyaloscyphafinlandica	Nitrospirasp	Boseongicolasp	Clostridiumcadaveris	Gemmatimonasaurantiaca	Cyanobacteriumstanieri	Aspergillussp	Anaerosolibactercarboniphilus	Amnimonasaquatica
Hydrocarboniphagaeffusa	Nitrospiraceaebacterium	Botrychiumlunaria	Clostridiumcarboxidivorans	Gemmatimonassp	Cyanobiumsp	Aspergillussteynii	Anaerosporahongkongensis	Amorphochloraamoebiformis
Hydrocarboniphagadaqingensis	Nitrospiraebacterium	Botrychiumternatum	Clostridiumcarnis	Gemmatirosakalamazoonesis	Cyanothecesp	Aspergillussydowii	Anaerosporobactermobilis	Amorphothecaresinae
Hydrogenimonassp	Niveispirillumcyanobacteriorum	Botryococcusbraunii	Clostridiumcavendishii	Gemmobactercaeni	Cycloclasticuspugetii	Aspergillustaichungensis	Anaerosporomusasubterranea	Ampelomycesquisqualis
Hydrogenobacterthermophilus	Niveispirillumlacus	Boweniaserrulata	Clostridiumcelatum	Gemmobacterlutimaris	Cycloclasticussp	Aspergillustamarii	Anaerostipescaccae	Amphilophuscitrinellus
Hydrogenophagapseudoflava	Nocardiabrasiliensis	Brachyspiraaalborgi	Clostridiumcelerecrescens	Gemmobactermegaterium	Cycloclasticuszancles	Aspergillustanneri	Anaerostipeshadrus	Amphimedonqueenslandica
Hydrogenophilusthermoluteolus	Nocardiaotitidiscaviarum	Brachyspiracatarrhinii	Clostridiumcellulosi	Gemmobacterstraminiformis	Cylindrobasidiumtorrendii	Aspergillusterreus	Anaerostipesrhamnosivorans	Amphiplicatusmetriothermophilus
Hydrogenovibriocrunogenus	Nocardioidessimplex	Brachyspirahampsonii	Clostridiumcellulovorans	Geobacilluskaustophilus	Cylindrospermopsiscurvispora	Aspergillusthermomutatus	Anaerostipessp	Amphiprionocellaris
hydrothermalvent	Nocardioidessp	Brachyspirahyodysenteriae	Clostridiumcf.	Geobacilluslituanicus	Cylindrospermopsisraciborskii	Aspergillustransmontanensis	Anaerotaleaalkaliphila	Amphiprionpercula
Hymenobactermucosus	Nocardiopsisalba	Brachyspiraintermedia	Clostridiumchauvoei	Geobacillusproteiniphilus	Cylindrospermopsissp	Aspergillustubingensis	Anaerotruncuscolihominis	Amphiprorapaludosa
Hyphomicrobiumsp	Nodulariasp	Brachyspiramurdochii	Clostridiumchromiireducens	Geobacillussp	Cynaracardunculus	Aspergillusturcosus	Anaerotruncussp	Amphoracoffeiformis
Hyphomicrobiumfacile	Nostoccarneum	Brachyspirapilosicoli	Clostridiumcitroniae	Geobacillusstearothermophilus	Cyphellophoraeuropaea	Aspergillusudagawae	Anaerovibrioslackiae	Amphriteaatlantica
Hypocreaatroviridis	Nostoccommune	Brachyspirasp	Clostridiumclostridioforme	Geobacillussubterraneus	Cytophagaceaebacterium	Aspergillusuvarum	Anaerovibriosp	Amphriteabalenae
Hypocrealessp	Nostoclinckia	Brachyspirasuanatina	Clostridiumcochlearium	Geobacillusthermodenitrificans	Cytosporaleucostoma	Aspergillusvadensis	Anaerovirgulamultivorans	Amphriteajaponica
Hyunsoonleellajejuensis	Nostocpunctiforme	Bracteacoccusaerius	Clostridiumcolicanis	Geobacillusuzenensis	Dacryopinaxprimogenitus	Aspergillusversicolor	Ananascomosus	Amphriteaopalescens
Ideonellasakaiensis	Nostocsp	Bracteacoccusgiganteus	Clostridiumcollagenovorans	Geobacterargillaceus	Dactylellinahaptotyla	Aspergillusviolaceofuscus	Anatilimnocolaaggregata	Amycolatopsisacidicola
Ilumatobacterfluminis	Noviherbaspirillumsp	Bracteacoccusminor	Clostridiumcombesii	Geobactersp	Dactylococcopsissalina	Aspergilluswelwitschiae	Ancrocorticiapopuli	Amycolatopsisacidiphila
Indibacteralkaliphilus	Novosphingobiumpentaromativorans	Bradyrhizobiaceaebacterium	Clostridiumcoskatii	Geobactersulfurreducens	Daedaleaquercina	Aspergilluswentii	Ancylobacteraquaticus	Amycolatopsisalba
Inhellainkyongensis	Novosphingobiumresinovorum	Bradyrhizobiumalgeriense	Clostridiumcylindrosporum	Geobacterthiogenes	Daldiniasp	Aspidoscelisinornatus	Ancylobacterpratisalsi	Amycolatopsisalbispora
Insolitispirillumperegrinum	Novosphingobiumsp	Bradyrhizobiumamericanum	Clostridiumdiolis	Geobacteraceaebacterium	Dankookiarubra	Aspidoscelisuniparens	Ancylobacterrudongensis	Amycolatopsisalkalitolerans
invertebratemetagenome	Oceanibacteriumhippocampi	Bradyrhizobiumamphicarpaeae	Clostridiumdisporicum	Geodermatophilusdaqingensis	Daucuscarota	Astatotilapiacalliptera	Ancylobactersp	Amycolatopsisarida
Isochrysisgalbana	Oceanibaculumindicum	Bradyrhizobiumarachidis	Clostridiumdrakei	Geomonaspaludis	Davidiainvolucrata	Asticcacaulisexcentricus	Ancylomarinaeuxinus	Amycolatopsisaustraliensis
Isoptericolasp	Oceanibaculumpacificum	Bradyrhizobiumarchetypum	Clostridiumestertheticum	Geomonassilvestris	Dechloromonasaromatica	Asticcacaulissp	Ancylomarinalonga	Amycolatopsisazurea
Isoptericoladokdonensis	Oceanicolagranulosus	Bradyrhizobiumaustraliense	Clostridiumfallax	Geomonassp	Dechloromonassp	Astyanaxmexicanus	Ancylomarinasalipaludis	Amycolatopsisbalhimycina
Isoptericolajiangsuensis	Oceanobacillusoncorhynchi	Bradyrhizobiumbetae	Clostridiumfelsineum	Geothermobacterehrlichii	Decorosporagaudefroyi	Ateleschamek	Ancylomarinasubtilis	Amycolatopsisbartoniae
Janibacteralkaliphilus	Oceanococcusatlanticus	Bradyrhizobiumbrasilense	Clostridiumfermenticellae	Geothermobacterhydrogeniphilus	Deinococcuscellulosilyticus	Athenecunicularia	Anditaleaandensis	Amycolatopsiscihanbeyliensis
Janibacterindicus	Ochrobactrumsp	Bradyrhizobiumcajani	Clostridiumfessum	Gibberellaintermedia	Deinococcusgobiensis	Atlantibacterhermannii	Andreeseniaangusta	Amycolatopsiscoloradensis
Jannaschiasp	Octadecabacterascidiaceicola	Bradyrhizobiumcampsiandrae	Clostridiumfimetarium	Gillisiahiemivivida	Deltaproteobacteriabacterium	Atlantibactersp	Andreprevotialacus	Amycolatopsisdecaplanina
Jannaschiadonghaensis	Octadecabactertemperatus	Bradyrhizobiumcanariense	Clostridiumformicaceticum	Gillisialimnaea	Dendrobiumcatenatum	Atlantibactersubterranea	Andreprevotiasp	Amycolatopsisdendrobii
Jannaschiafaecimaris	Oligellaureolytica	Bradyrhizobiumcentrolobii	Clostridiumfrigidicarnis	Gillisiasp	Dendrothelebispora	Atlantisiarogersi	Aneurinibacillusaneurinilyticus	Amycolatopsiseburnea
Jannaschiapohangensis	Oligellaurethralis	Bradyrhizobiumcentrosematis	Clostridiumfungisolvens	Gilvibactersp	Denitrobaculumtricleocarpae	Atrichornisclamosus	Aneurinibacillusdanicus	Amycolatopsisechigonensis
Janthinobacteriumsp	Ophiocordycepscamponoti-rufipedis	Bradyrhizobiumcosmicum	Clostridiumgasigenes	Ginsengibacterhankyongi	Denitromonashalophilus	Attacephalotes	Aneurinibacillusmigulanus	Amycolatopsisendophytica
Janthinobacteriumpsychrotolerans	Organism	Bradyrhizobiumcytisi	Clostridiumgrantii	Glaciimonasimmobilis	Dentipellisfragilis	Attacolombica	Aneurinibacillussoli	Amycolatopsisjaponica
Jatrophihabitansendophyticus	Orrelladioscoreae	Bradyrhizobiumdaqingense	Clostridiumhathewayi	Glaciimonassp	Dentipellissp	Aulographumhederae	Aneurinibacillussp	Amycolatopsisjiangsuensis
Jejuiapallidilutea	Pacificibactermarinus	Bradyrhizobiumdenitrificans	Clostridiumhiranonis	Glarealozoyensis	Dermatophagoidespteronyssinus	Aurantiacibacterxanthus	Aneurinibacillusthermoaerophilus	Amycolatopsiskeratiniphila
Jeongeupiasp	Pacificitaleamanganoxidans	Bradyrhizobiumdiazoefficiens	Clostridiumhomopropionicum	Gracilimonasmengyeensis	Desertifilumsp	Aurantimicrobiumsp	Angustibactersp	Amycolatopsislurida
Jiangellasp	Paenibacillusalvei	Bradyrhizobiumelkanii	Clostridiumindicum	Gramellaforsetii	Desulfacinuminfernum	Aurantimonassp	ANME-1cluster	Amycolatopsismarina
Jiangellaalba	Paenibacilluscurdlanolyticus	Bradyrhizobiumembrapense	Clostridiuminnocuum	Gramellafulva	Desulfobacteraceaebacterium	Aureibacillushalotolerans	ANME-2cluster	Amycolatopsismediterranei
Jiangellaalkaliphila	Paenirhodobacterenshiensis	Bradyrhizobiumerythrophlei	Clostridiumintestinale	Gramellagaetbulicola	Desulfobacteralesbacterium	Aureimonasleprariae	Anoxybacillusamylolyticus	Amycolatopsismethanolica
Jiangellamangrovi	Panacagrimonasperspica	Bradyrhizobiumferriligni	Clostridiumisatidis	Gramellajeungdoensis	Desulfomoniletiedjei	Aureimonassp	Anoxybacillusayderensis	Amycolatopsisniigatensis
Juxtiphomaeupyrena	Pannonibacterphragmitetus	Bradyrhizobiumforestalis	Clostridiumkluyveri	Gramellasp	Desulfuromonadaceaebacterium	Aureliellahelgolandensis	Anoxybacilluscaldiproteolyticus	Amycolatopsisorientalis
Kibdelosporangiumsp	Pantoealatae	Bradyrhizobiumfrederickii	Clostridiumliquoris	Grimontiahollisae	Devosiasp	Aureobasidiummelanogenum	Anoxybacilluscalidus	Amycolatopsispanacis
Kibdelosporangiumaridum	Pantoeasp	Bradyrhizobiumganzhouense	Clostridiumljungdahlii	Grimontiaindica	Diaphorobactersp	Aureobasidiumnamibiae	Anoxybacillusflavithermus	Amycolatopsispithecellobii
Kinneretiaasaccharophila	Paraburkholderiacaffeinilytica	Bradyrhizobiumgenomosp	Clostridiumluticellarii	Grimontiamarina	Diaportheampelina	Aureobasidiumpullulans	Anoxybacillusgonensis	Amycolatopsispretoriensis
Kitasatosporasetae	Paraburkholderiacaffeinitolerans	Bradyrhizobiumgenosp	Clostridiummagnum	Hahellachejuensis	Diaporthehelianthi	Aureobasidiumsubglaciale	Anoxybacilluskamchatkensis	Amycolatopsisregifaucium
Kitasatosporasp	Paraburkholderiafynbosensis	Bradyrhizobiumguangdongense	Clostridiummethylpentosum	Hahellasp	Dichomitussqualens	Austrofunduluslimnaeus	Anoxybacilluskarvacharensis	Amycolatopsisrhizosphaerae
Kitasatosporaatroaurantiaca	Paraburkholderiagraminis	Bradyrhizobiumguangxiense	Clostridiumneonatale	Haladaptatuspaucihalophilus	Dickeyadadantii	Austwickiachelonae	Anoxybacillusmongoliensis	Amycolatopsisrifamycinica
Kitasatosporacineracea	Paraburkholderiahospita	Bradyrhizobiumguangzhouense	Clostridiumnexile	Haladaptatussp	Dickeyasp	Auxenochlorellaprotothecoides	Anoxybacilluspushchinoensis	Amycolatopsisrubida
Kitasatosporagansuensis	Paraburkholderiahumisilvae	Bradyrhizobiumhipponense	Clostridiumniameyense	Halalkaliarchaeumdesulfuricum	Dickeyazeae	Avibacteriumavium	Anoxybacillussp	Amycolatopsissaalfeldensis
Kitasatosporaniigatensis	Paraburkholderiaphenoliruptrix	Bradyrhizobiumhuanghuaihaiense	Clostridiumnovyi	Halarcobacterarenosus	Didymellaexigua	Avibacteriumgallinarum	Anoxybacillussuryakundensis	Amycolatopsissacchari
Kitasatosporaviridis	Paraburkholderiarhynchosiae	Bradyrhizobiumicense	Clostridiumoryzae	Halarcobacterbivalviorum	Didymellarabiei	Avibacteriumparagallinarum	Anoxybacillustengchongensis	Amycolatopsissp
Klebsiellaaerogenes	Paraburkholderiasediminicola	Bradyrhizobiumingae	Clostridiumparadoxum	Halarcobacterebronensis	Didymodactyloscarnosus	Avibacteriumvolantium	Anoxybacillustepidamans	Amycolatopsissuaedae
Klebsiellasp	Paraburkholderiasolisilvae	Bradyrhizobiumiriomotense	Clostridiumparaputrificum	Halarcobactermediterraneus	Dietziaalimentaria	Aythyafuligula	Anoxybacillusthermarum	Amycolatopsissulphurea
Klebsiellagrimontii	Paraburkholderiasp	Bradyrhizobiumivorense	Clostridiumpasteurianum	Halieaceaebacterium	Dietziacinnamea	Azoarcuspumilus	Anoxybacillusvitaminiphilus	Amycolatopsisthailandensis
Klebsiellamichiganensis	Paraburkholderiaultramafica	Bradyrhizobiumjaponicum	Clostridiumperfringens	Halioglobussediminis	Dietziakunjamensis	Azoarcussp	Anoxybacillusvoinovskiensis	Amycolatopsisthermoflava
Klebsiellaoxytoca	Paracoccusdenitrificans	Bradyrhizobiumjicamae	Clostridiumpopuleti	Haliscomenobacterhydrossis	Dietzialutea	Azohydromonascaseinilytica	Anseongellaginsenosidimutans	Amycolatopsistolypomycina
Klebsiellapneumoniae	Paracoccushaematequi	Bradyrhizobiumkavangense	Clostridiumporci	Haloarchaeobiusiranensis	Dietziamaris	Azomonasagilis	Antarcticibacteriumarcticum	Amycolatopsisumgeniensis
Klenkiabrasiliensis	Paracoccussalipaludis	Bradyrhizobiumlablabi	Clostridiumpuniceum	Haloarculaamylolytica	Dietziapsychralcaliphila	Azorhizobiumcaulinodans	Antarcticibacteriumflavum	Amycolatopsisvancoresmycina
Klenkiamarina	Paracoccussp	Bradyrhizobiumliaoningense	Clostridiumputrefaciens	Haloarculaargentinensis	Dietziasp	Azorhizobiumsp	Antarcticimicrobiumluteum	Amycolatopsisvastitatis
Klenkiasoli	Paracoccusyeei	Bradyrhizobiumlupini	Clostridiumragsdalei	Haloarculacaliforniae	Digitariaexilis	Azospirillumbrasilense	Antarcticimicrobiumsediminis	Amycolatopsisxylanica
Klenkiataihuensis	Paracoccuszhejiangensis	Bradyrhizobiummacuxiense	Clostridiumroseum	Haloarculahispanica	Dimargariscristalligena	Azospirillumdoebereinerae	Antarctobacterheliothermus	Amylibactercionae
Kluyverageorgiana	Parageobacilluscaldoxylosilyticus	Bradyrhizobiummanausense	Clostridiumsaccharobutylicum	Haloarculajaponica	Dinothrombiumtinctorium	Azospirillumgriseum	Anthuriumamnicola	Amylibacterkogurei
Knoelliaremsis	Paraglaciecolamesophila	Bradyrhizobiummercantei	Clostridiumsaccharolyticum	Haloarculamarismortui	Diplodiacorticola	Azospirillumhumicireducens	Antricoccussuffuscus	Amylibactersp
Kocuriarosea	Paramesorhizobiumdeserti	Bradyrhizobiumnamibiense	Clostridiumsaccharoperbutylacetonicum	Haloarculaquadrata	Diplodiaseriata	Azospirillumlipoferum	Antrihabitansstalactiti	Anabaenacylindrica
Kocuriaindica	Pararhizobiumantarcticum	Bradyrhizobiumnanningense	Clostridiumsartagoforme	Haloarcularubripromontorii	Dissoconiumaciculare	Azospirillumoleiclasticum	Antrodiellacitrinella	Anabaenasp
Koleobactermethoxysyntrophicus	Pararhizobiumpolonicum	Bradyrhizobiumneotropicale	Clostridiumscatologenes	Haloarculasalaria	Ditylumbrightwellii	Azospirillumoryzae	Aphanizomenonflos-aquae	Anabaenopsiscircularis
Kordiimonaslacus	Pararhodobactermarinus	Bradyrhizobiumniftali	Clostridiumscindens	Haloarculasebkhae	Diversisporaepigaea	Azospirillumpalustre	Aphanizomenonsp	Anabaenopsiselenkinii
Kosakoniaarachidis	Pararhodospirillumoryzae	Bradyrhizobiumnitroreducens	Clostridiumsenegalense	Haloarculasinaiiensis	Domibacillusantri	Azospirillumramasamyi	Aphanocapsafeldmannii	Anabariliusgrahami
Kosakoniaoryzendophytica	Pararhodospirillumphotometricum	Bradyrhizobiumoligotrophicum	Clostridiumsepticum	Haloarculasp	Domibacillusepiphyticus	Azospirillumsp	Aphanothececf.	Anabastestudineus
Kosakoniaoryziphila	Pararobbsiaalpina	Bradyrhizobiumottawaense	Clostridiumsp	Haloarculataiwanensis	Donghicolamangrovi	Azospirillumthiophilum	Aphanothecehegewaldii	Anaerobacillusalkalidiazotrophicus
Kosakoniasacchari	Pelagibacteraceaebacterium	Bradyrhizobiumpachyrhizi	Clostridiumspiroforme	Haloarculavallismortis	Dorcocerashygrometricum	Azotobacterbeijerinckii	Aphanothecesacrum	Anaerobacillusalkalilacustris
Krasilnikoviacinnamomea	Pelagibacteriumhalotolerans	Bradyrhizobiumpaxllaeri	Clostridiumsporogenes	Halobacteriaarchaeon	Dothidotthiasymphoricarpi	Azotobacterchroococcum	Aphiscraccivora	Anaerobacillusalkaliphilus
Krasilnikoviellaflava	Pelagicolalitorisediminis	Bradyrhizobiumretamae	Clostridiumsulfidigenes	Halobacterialesarchaeon	Dothistromaseptosporum	Azotobactervinelandii	Apibacteradventoris	Anaerobacillusarseniciselenatis
Kribbellasp	Pelagimonasphthalicica	Bradyrhizobiumrifense	Clostridiumsymbiosum	Halobacteriumhubeiense	Dracunculusmedinensis	Azumapectenfarreri	Apibactermensalis	Anaerobacillusisosaccharinicus
Kribbellaamoyensis	Pelagimonasvarians	Bradyrhizobiumsacchari	Clostridiumtaeniosporum	Halobacteriumjilantaiense	Drechmeriaconiospora	Babesiamicroti	Apibactermuscae	Anaerobacteriumchartisolvens
Kribbellaitalica	Pelotomaculumschinkii	Bradyrhizobiumseptentrionale	Clostridiumtagluense	Halobacteriumsp	Drechslerellastenobrocha	Babesiasp	Apiotrichumporosum	Anaerobiumacetethylicum
Kribbellajejuensis	Pelotomaculumsp	Bradyrhizobiumshewense	Clostridiumtarantellae	Halobellusclavatus	Duganellaaquatilis	Babjeviellainositovora	Aplosporellaprunicola	Anaerobrancagottschalkii
Kribbellasandramycini	Penicilliumfellutanum	Bradyrhizobiumsp	Clostridiumtepidiprofundi	Halobelluslimi	Duganellacallida	Bacillaceaebacterium	Apostasiashenzhenica	Anaerobutyricumhallii
Kribbellashirazensis	Peptostreptococcusrussellii	Bradyrhizobiumstylosanthis	Clostridiumtepidum	Halobellussp	Duganellalevis	Bacillibacterium	Aquabacterspiritensis	Anaerobutyricumsoehngenii
Kribbellasolani	Petroselinumcrispum	Bradyrhizobiumsubterraneum	Clostridiumtertium	Halobiformahaloterrestris	Duganellaradicis	Bacillusaerolatus	Aquabacteriumcommune	Anaerococcuslactolyticus
Kribbellasoli	Phreatobactercathodiphilus	Bradyrhizobiumsymbiodeficiens	Clostridiumtetani	Halobiformalacisalsi	Duganellarivi	Bacillusakibai	Aquabacteriumlacunae	Anaerococcusprevotii
Kushneriaindalinina	Phycisphaeralesbacterium	Bradyrhizobiumtropiciagri	Clostridiumthermoalcaliphilum	Halobiformanitratireducens	Duganellasacchari	Bacillusalbus	Aquabacteriumolei	Anaerococcusvaginalis
Kushneriasinocarnis	Phyllobacteriaceaebacterium	Bradyrhizobiumuaiense	Clostridiumthermobutyricum	Halococcusthailandensis	Duganellasp	Bacillusaltitudinis	Aquabacteriumpictum	Anaerocolumnaaminovalerica
Kutzneriaalbida	Phyllobacteriumbrassicacearum	Bradyrhizobiumvalentinum	Clostridiumthermopalmarium	Haloferaxalexandrinus	Dunaliellatertiolecta	Bacillusamyloliquefaciens	Aquabacteriumsp	Anaerocolumnacellulosilytica
Kutzneriaburiramensis	Phyllobacteriumendophyticum	Bradyrhizobiumvignae	Clostridiumtyrobutyricum	Haloferaxdenitrificans	Duriozibethinus	Bacillusanthracis	Aquamicrobiumaerolatum	Anaerocolumnachitinilytica
Kutzneriakofuensis	Phyllobacteriummyrsinacearum	Bradyrhizobiumviridifuturi	Clostridiumuliginosum	Haloferaxgibbonsii	Dyellachoica	Bacillusaquiflavi	Aquamicrobiumdefluvii	Anaerocolumnajejuensis
Labedaearhizosphaerae	Phyllobacteriumphragmitis	Bradyrhizobiumyuanmingense	Clostridiumultunense	Haloferaxlarsenii	Dyellasp	Bacillusatrophaeus	Aquamicrobiumlusatiense	Anaerocolumnasedimenticola
Labedellagwakjiensis	Phyllobacteriumsophorae	Bradyrhizobiumzhanjiangense	Clostridiumvincentii	Haloferaxmarisrubri	Edaphobactermodestus	Bacillusaustralimaris	Aquamicrobiumsp	Anaerocolumnaxylanovorans
Labrenziasp	Pigmentiphagasp	Brandtodiniumnutricula	Cohaesibactersp	Haloferaxmediterranei	Elaeisguineensis	Bacillusbadius	Aquariibacteralbus	Anaerofilumsp
Labrenziamarina	Piscirickettsiaceaebacterium	Brasilonemasennae	Cohnellacandidum	Haloferaxprofundi	Elaeophoraelaphi	Bacillusbenzoevorans	Aquaspirillumsp	Anaerohalosphaeralusitana
Labrenziasuaedae	Planctomycetesbacterium	Brasilonemasp	Coleofasciculuschthonoplastes	Haloferaxsp	Elaphomycesgranulatus	Bacillusbeveridgei	Aquicoccusporphyridii	Anaerolineasp
Lachnospiraceaebacterium	Planktomarinatemperata	Brenneriaalni	Colidextribactersp	Haloferaxvolcanii	Elioraeasp	Bacillusbombysepticus	Aquifexaeolicus	Anaerolineathermolimosa
Lacipirellulalimnantheis	Planktotaleafrisia	Brenneriagoodwinii	Collinsellasp	Halogeometricumborinquense	Elsinoeampelina	Bacilluscaldolyticus	Aquifexsp	Anaerolineathermophila
Lasiosphaeriaceaesp	Planococcusmassiliensis	Brenneriaizadpanahii	Colwelliapsychrerythraea	Halogeometricumrufum	Elsinoeaustralis	Bacilluscereus	Aquificaceaebacterium	Anaerolineaceaebacterium
Leifsoniasp	Pleomorphomonascarboxyditropha	Brennerianigrifluens	Comamonadaceaebacterium	Halogranumamylolyticum	Embleyahyalina	Bacillusclarus	Aquificaebacterium	Anaerolineaebacterium
Leisingeraaquaemixtae	Pleomorphomonasdiazotrophica	Brenneriaroseae	Comamonasaquatica	Halogranumgelatinilyticum	Embleyascabrispora	Bacillusclausii	Aquificalesbacterium	Anaerolinealesbacterium
Lentimonassp	Pluralibactergergoviae	Brenneriarubrifaciens	Comamonassp	Halogranumrubrum	Emergomycesafricanus	Bacilluscytotoxicus	Aquiflexumbalticum	Anaeromassilibacillussp
Lentisphaeraaraneosa	Polaromonassp	Brenneriasalicis	Conservatibacterflavescens	Halolaminapelagica	Emergomycespasteurianus	Bacillusdafuensis	Aquilegiacoerulea	Anaeromicrobiumsediminis
Lentzeaalbidocapillata	Polaromonasvacuolata	Brenneriasp	Consotaellasalsifontis	Halolaminasp	Emericellanidulans	Bacillusenclensis	Aquimarinaaggregata	Anaeromyxobacterdehalogenans
Lentzeaalbida	Polyangiaceaebacterium	Breoghaniacorrubedonensis	Coprobacillussp	Halomicroarculapellucida	Emilianiahuxleyi	Bacillusfreudenreichii	Aquimarinaalgicola	Anaeromyxobactersp
Lentzeadeserti	Polycyclovoranssp	Breoghaniasp	Coprobacterfastidiosus	Halomicrobiummukohataei	Emmonsiacrescens	Bacillusfungorum	Aquimarinaalgiphila	Anaerosacchariphiluspolymeriproducens
Lentzeaflaviverrucosa	Polymorphumgilvum	Brevibacteriumantiquum	Coprococcuscatus	Halomicrobiumsp	Endobactermedicaginis	Bacillusgaemokensis	Aquimarinaamphilecti	Anaerosalibacterbizertensis
Lentzeafradiae	Porphyromonadaceaebacterium	Brevirhabduspacifica	Coprococcuscomes	Halomicrobiumzhouii	Endocarponpusillum	Bacillusglennii	Aquimarinaatlantica	Anaerosolibactercarboniphilus
Lentzeajiangxiensis	Porticoccaceaebacterium	Brevundimonasalba	Coprococcuseutactus	Halomonasaestuarii	Endogonesp	Bacillusglycinifermentans	Aquimarinasp	Anaerosporahongkongensis
Lentzeawaywayandensis	Poseidonibacterparvus	Brevundimonasaurantiaca	Coprococcussp	Halomonasalimentaria	Enhydrobacteraerosaccus	Bacillusgobiensis	Aquimarinaspongiae	Anaerosporobactermobilis
Lentzeaxinjiangensis	Pragiafontium	Brevundimonasbasaltis	Corallincolaholothuriorum	Halomonasalkaliantarctica	Enseteventricosum	Bacillushaikouensis	Aquimixticolasoesokkakensis	Anaerosporomusasubterranea
Lepidodiniumchlorophorum	Priestiamegaterium	Brevundimonasbullata	Coriobacteriaceaebacterium	Halomonasaxialensis	Ensifersp	Bacillushaynesii	Aquimonasvoraii	Anaerostipescaccae
Leptolyngbyaboryana	Prochlorococcussp	Brevundimonasdiminuta	Coriobacterialesbacterium	Halomonasbeimenensis	Enterobactercloacae	Bacillusidriensis	Aquincolarivuli	Anaerostipeshadrus
Leptolyngbyasp	Propionibacterialesbacterium	Brevundimonashalotolerans	Coriobacteriiabacterium	Halomonascampaniensis	Enterobacterlignolyticus	Bacillusinaquosorum	Aquiplumanitroreducens	Anaerostipesrhamnosivorans
Leptothrixmobilis	Proteobacteriabacterium	Brevundimonasintermedia	Coxiellaceaebacterium	Halomonascampisalis	Enterobactersp	Bacillusinfantis	Aquirhabdusparva	Anaerostipessp
Lihuaxuellathermophila	ProteobacteriabacteriumSG_bin4	Brevundimonaslenta	Crassaminicellasp	Halomonascerina	Enterobacteralesbacterium	Bacilluslacisalsi	Aquirufanivalisilvae	Anaerotaleaalkaliphila
Limimaricolacinnabarinus	ProteobacteriabacteriumST_bin11	Brevundimonasmediterranea	Crateriformaconspicua	Halomonaschromatireducens	Enterobacteriaceaebacterium	Bacilluslacus	Aquisalibacilluselongatus	Anaerotruncuscolihominis
Limimaricolapyoseonensis	ProteobacteriabacteriumST_bin16	Brevundimonasnaejangsanensis	Crenarchaeotaarchaeon	Halomonasdaqiaonensis	Enterobiusvermicularis	Bacilluslicheniformis	Aquisalimonasasiatica	Anaerotruncussp
Limimaricolasoesokkakensis	Proteushauseri	Brevundimonasnasdae	Crenothrixpolyspora	Halomonasdaqingensis	Enterovirgarhinocerotis	Bacillusluti	Aquisalimonassp	Anaerovibrioslackiae
Limimaricolavariabilis	Proteusmirabilis	Brevundimonassp	Crenothrixsp	Halomonasdesiderata	Enterovirgasp	Bacillusmangrovi	Aquisphaeragiovannonii	Anaerovibriosp
Lipingzhangellahalophila	Proteuspenneri	Brevundimonassubvibrioides	Crenotrichaceaebacterium	Halomonasendophytica	Entomobacterblattae	Bacillusmanliponensis	Aquitaleamagnusonii	Anaerovirgulamultivorans
Listeriarocourtiae	Proteussp	Brevundimonasvancanneytii	Cricetibacterosteomyelitidis	Halomonasfontilapidosi	Epicoccumnigrum	Bacillusmegaterium	Aquitaleasp	Ananascomosus
Litchfieldiasalsus	Proteusvulgaris	Brevundimonasvariabilis	Criibacteriumbergeronii	Halomonasgudaonensis	Epsilonproteobacteriabacterium	Bacillusmesophilum	Arabidopsislyrata	Anatilimnocolaaggregata
Litoreibacteralbidus	Providenciaalcalifaciens	Brevundimonasvesicularis	Crocosphaerachwakensis	Halomonasicarae	Eragrostiscurvula	Bacillusmesophilus	Arabidopsisthaliana	Ancrocorticiapopuli
Litoreibacterjanthinus	Providenciaburhodogranariea	Brevundimonasviscosa	Crocosphaerasubtropica	Halomonasilicicola	Eremomycesbilateralis	Bacillusmethanolicus	Arabisalpina	Ancylobacteraquaticus
Litoreibacterponti	Providenciaheimbachae	Breznakibacterxylanolyticus	Cronobactercondimenti	Halomonaskenyensis	Erwiniaceaebacterium	Bacillusmobilis	Arabisnemorensis	Ancylobacterpratisalsi
Litorimicrobiumtaeanense	Providenciarettgeri	Breznakiellahomolactica	Cronobacterdublinensis	Halomonaskorlensis	Erythrantheguttata	Bacillusmojavensis	Arachidicoccusginsenosidivorans	Ancylobacterrudongensis
Litorivivenslipolytica	Providenciarustigianii	Brucellaabortus	Cronobactermalonaticus	Halomonasmontanilacus	Erythrobactersp	Bacillusmycoides	Arachidicoccusrhizosphaerae	Ancylobactersp
Loktanellasalsilacus	Providenciasneebia	Brucellaanthropi	Cronobactermuytjensii	Halomonasnitroreducens	Escherichiacoli	Bacillusnakamurai	Arachidicoccussoli	Ancylomarinaeuxinus
Lunatimonaslonarensis	Providenciasp	Brucellacanis	Cronobactersakazakii	Halomonasolivaria	Escherichiasp	Bacillusobstructivus	Arachidicoccussp	Ancylomarinalonga
Luteimicrobiumsubarcticum	Providenciastuartii	Brucellaceti	Cronobacterturicensis	Halomonasrituensis	Eubacteriumaggregans	Bacillusoleivorans	Arachisduranensis	Ancylomarinasalipaludis
Luteimonassp	Pseudaminobactermanganicus	Brucellacytisi	Cronobacteruniversalis	Halomonassaccharevitans	Eucalyptusgrandis	Bacilluspacificus	Arachishypogaea	Ancylomarinasubtilis
Luteitaleapratensis	Pseudarthrobactersp	Brucelladaejeonensis	Cryptobacteriumcurtum	Halomonassalicampi	Euhalothecenatronophila	Bacillusparalicheniformis	Arachniapropionica	Anditaleaandensis
Lutimaribacterlitoralis	Pseudidiomarinaaestuarii	Brucellagallinifaecis	Culicoidibacterlarvae	Halomonassedimenti	Euroglyphusmaynei	Bacillusparamycoides	Arachniarubra	Andreeseniaangusta
Lyngbyaaestuarii	Pseudoarcobacteracticola	Brucellagrignonensis	Culturomicasp	Halomonasshengliensis	Euryarchaeotaarchaeon	Bacillusparanthracis	Araucariacunninghamii	Andreprevotialacus
Macrococcuscanis	Pseudodesulfovibriohydrargyri	Brucellaintermedia	Cupriavidusalkaliphilus	Halomonassp	Eutremasalsugineum	Bacilluspseudomycoides	Arboricoccuspini	Andreprevotiasp
Magnetospirillumgryphiswaldense	Pseudomonasalkylphenolica	Brucellalupini	Cupriavidusmetallidurans	Halomonassubglaciescola	Eutreptiellagymnastica	Bacilluspumilus	Arcanobacteriumhaemolyticum	Aneurinibacillusaneurinilyticus
Magnetospirillumsp	Pseudomonasamygdali	Brucellamelitensis	Cupriavidusnecator	Halomonastitanicae	Eutypalata	Bacillussafensis	Archaeoglobusfulgidus	Aneurinibacillusdanicus
Magnetospirillummagnetotacticum	Pseudomonasarsenicoxydans	Brucellamicroti	Cupriavidusoxalaticus	Halomonasurmiana	Ewingellaamericana	Bacillussaganii	Archaeoglobussp	Aneurinibacillusmigulanus
Mammaliicoccusstepanovicii	Pseudomonasbaetica	Brucellaneotomae	Cupriaviduspinatubonensis	Halomonasventosae	Exidiaglandulosa	Bacillussalacetis	Archaeoglobusveneficus	Aneurinibacillussoli
Mangrovibacterplantisponsor	Pseudomonasbrassicacearum	Brucellaoryzae	Cupriavidustaiwanensis	Halomonasxianhensis	Exophialaaquamarina	Bacillussalarius	archaeon	Aneurinibacillussp
Mangrovibacteriumdiazotrophicum	Pseudomonascarbonaria	Brucellaovis	Cyanobacteriabacterium	Halomonaszhuhanensis	Exophialadermatitidis	Bacillussalipaludis	archaeonBMS3Abin16	Aneurinibacillusthermoaerophilus
Maribactersp	Pseudomonascaricapapayae	Brucellapecoris	Cyanothecesp	Halonotiuspteroides	Exophialamesophila	Bacillusselenitireducens	archaeonBMS3Bbin16	Angustibactersp
Maribiuspelagius	Pseudomonascaspiana	Brucellapinnipedialis	Cycloclasticuspugetii	Halonotiussp	Exophialaoligosperma	Bacillussiamensis	ArchaeonGW2011_AR11	ANME-1cluster
Marinactinosporathermotolerans	Pseudomonascerasi	Brucellapituitosa	Cycloclasticussp	Halopelagiusinordinatus	Exophialasideris	Bacillussmithii	ArchaeonGW2011_AR18	ANME-2cluster
Marinimicrobiumkoreense	Pseudomonaschlororaphis	Brucellapseudogrignonensis	Cycloclasticuszancles	Halopenitusmalekzadehii	Exophialaspinifera	Bacillussolimangrovi	ArchaeonGW2011_AR5	Anophelessinensis
Marininemamesophilum	Pseudomonascichorii	Brucellarhizosphaerae	Cytobacillusgottheilii	Halopenituspersicus	Exophialaxenobiotica	Bacillussonorensis	archaeonHR01	Anoxybacillusamylolyticus
Marinobactersp	Pseudomonascitronellolis	Brucellasp	Cytophagalesbacterium	halophilicarchaeon	Fagussylvatica	Bacillussp	archaeonHR02	Anoxybacillusayderensis
Marinobacternauticus	Pseudomonascongelans	Brucellasuis	Dechloromonassp	Halopigeraswanensis	Ferrovibrioterrae	Bacillusspizizenii	archaeonHR04	Anoxybacilluscaldiproteolyticus
Marinobacterexcellens	Pseudomonascoronafaciens	Brucellathiophenivorans	Deferribacterautotrophicus	Halopigersalifodinae	Ferrovumsp	Bacillusstratosphericus	archaeonHR05	Anoxybacilluscalidus
Marinobacterdaqiaonensis	Pseudomonasdonghuensis	Brucellatritici	Deferribacterdesulfuricans	Halopigerxanaduensis	Fibrocapsajaponica	Bacillussubtilis	archaeonHR06	Anoxybacillusflavithermus
Marinobactergudaonensis	Pseudomonasdryadis	Brucellaceaebacterium	Defluviicoccussp	Haloplanusaerogenes	Fibroporiaradiculosa	Bacillusswezeyi	archaeonMnTg01	Anoxybacillusgonensis
Marinobactermobilis	Pseudomonasentomophila	Bryobacteraceaebacterium	Defluviicoccusvanus	Haloplanusrallus	Fibularhizoctoniasp	Bacillustaeanensis	archaeonSCG-AAA382B04	Anoxybacilluskamchatkensis
Marinobacternitratireducens	Pseudomonasextremaustralis	Bryopsishypnoides	Defluviitalearaffinosedens	Haloplanusrubicundus	filamentouscyanobacterium	Bacillustequilensis	Archangiumgephyra	Anoxybacilluskarvacharensis
Marinobactersegnicrescens	Pseudomonasficuserectae	Bryopsisplumosa	Dehalobacterrestrictus	Haloplanussalinus	Firmicutesbacterium	Bacillusthuringiensis	Archangiumsp	Anoxybacillusmongoliensis
Marinobactersubterrani	Pseudomonasfluorescens	Bryopsissp	Dehalobactersp	Haloplanusvescus	Fischerellamuscicola	Bacillustimonensis	Archangiumviolaceum	Anoxybacilluspushchinoensis
Marinobacterzhejiangensis	Pseudomonasfragi	Burkholderiacenocepacia	Dehalococcoidalesbacterium	Halorhabdussp	Fischerellasp	Bacillustoyonensis	Arcicellaaurantiaca	Anoxybacillussp
Marinobacteriumsp	Pseudomonasfrederiksbergensis	Burkholderiacepacia	Dehalococcoidiabacterium	Halorientalispersicus	Fischerellathermalis	Bacillustropicus	Arcicellarosea	Anoxybacillussuryakundensis
Marinobacteriumlutimaris	Pseudomonasfurukawaii	Burkholderiagladioli	Dehalogenimonasformicexedens	Halorientalisregularis	Fistuliferasolaris	Bacillusvallismortis	Arcobacteranaerophilus	Anoxybacillustengchongensis
Marinobacteriummangrovicola	Pseudomonasgraminis	Burkholderiamultivorans	Dehalogenimonaslykanthroporepellens	Halorientalissp	Fistulinahepatica	Bacillusvelezensis	Arcobacteraquimarinus	Anoxybacillustepidamans
Marinobacteriumstanieri	Pseudomonasjessenii	Burkholderiasp	Dehalogenimonassp	Halorubrumaidingense	Flavobacterialesbacterium	Bacillusweihaiensis	Arcobactercaeni	Anoxybacillusthermarum
Marinococcushalophilus	Pseudomonasjuntendi	Burkholderiastabilis	Deinococcusficus	Halorubrumaquaticum	Flavobacteriumcommune	Bacilluswiedmannii	Arcobactercloacae	Anoxybacillusvitaminiphilus
Marinomonaspolaris	Pseudomonaskoreensis	Burkholderiastagnalis	Deinococcussp	Halorubrumarcis	Flavobacteriumsufflavum	Bacilluswudalianchiensis	Arcobacterdefluvii	Anoxybacillusvoinovskiensis
Marinomonasalcarazii	Pseudomonaskribbensis	Burkholderiaubonensis	deltaproteobacterium	Halorubrumchaoviator	Fluviibacteriumaquatile	Bacillusxiamenensis	Arcobacterellisii	Anoxybacterfermentans
Marinomonasaquiplantarum	Pseudomonaslaurentiana	Burkholderiavietnamiensis	Deltaproteobacteriabacterium	Halorubrumcibi	Fomitopsispinicola	Bacilluszhangzhouensis	Arcobacterlacus	Anseongellaginsenosidimutans
Marinomonasbalearica	Pseudomonaslundensis	Burkholderiaceaebacterium	Dendrosporobacterquercicolus	Halorubrumdistributum	Fomitopsisrosea	bacteriasymbiont	Arcobacternitrofigilis	Antarcticibacteriumarcticum
Marinomonascommunis	Pseudomonasluteola	Burkholderialesbacterium	Denitrobacteriumdetoxificans	Halorubrumezzemoulense	Fonsecaeaerecta	bacterium	Arcobacterporcinus	Antarcticibacteriumflavum
Marinomonasfoliarum	Pseudomonasmandelii	Butyribacteriummethylotrophicum	Denitrovibrioacetiphilus	Halorubrumhalodurans	Fonsecaeamonophora	bacterium1XD42-44	Arcobactersp	Antarcticimicrobiumluteum
Marinomonasfungiae	Pseudomonasmeliae	Butyrivibriofibrisolvens	Denitrovibriosp	Halorubrumhochstenium	Fonsecaeamultimorphosa	bacteriumADurb.BinA028	Arcobactersuis	Antarcticimicrobiumsediminis
Marinomonaspollencensis	Pseudomonasmendocina	Butyrivibriohungatei	Desulfacinumhydrothermale	Halorubrumlacusprofundi	Fonsecaeanubica	bacteriumF083	Arcobactervenerupis	Antarctobacterheliothermus
Marinomonasrhizomae	Pseudomonasmoraviensis	Butyrivibriosp	Desulfacinuminfernum	Halorubrumlipolyticum	Fonsecaeapedrosoi	bacteriumLRH843	Arcticibacterpallidicorallinus	Anthuriumamnicola
Marinoscillumsp	Pseudomonasnitroreducens	Buxbaumiaaphylla	Desulfallasarcticus	Halorubrumlitoreum	Fragilariopsiscylindrus	bacteriumM00.F.Ca.ET.168.01.1.1	Arcticibactersvalbardensis	Antricoccussuffuscus
Marinoscillumfurvescens	Pseudomonasogarae	Caballeroniasordidicola	Desulfallasthermosapovorans	Halorubrumpersicum	Frankiainefficax	bacteriumM00.F.Ca.ET.180.01.1.1	Arcticibactertournemirensis	Antrihabitansstalactiti
Marinospirillumalkaliphilum	Pseudomonasoleovorans	Caballeroniazhejiangensis	Desulfamplusmagnetovallimortis	Halorubrumsaccharovorum	Frankiasp	bacteriumM00.F.Ca.ET.191.01.1.1	Arcticibacteriumluteifluviistationis	Antrodiellacitrinella
Marinospirillumcelere	Pseudomonasorientalis	Caedibactersp	Desulfarculaceaebacterium	Halorubrumsodomense	Fremyelladiplosiphon	bacteriumMnTg02	Ardenticatenamaritima	Aotusnancymaae
Marinovumalgicola	Pseudomonaspanacis	Caedimonasvaricaedens	Desulfarculusbaarsii	Halorubrumsp	Friedmanniomycesendolithicus	bacteriumNHP-B	Ardenticateniabacterium	Aphanizomenonflos-aquae
Mariprofundusmicogutta	Pseudomonasplecoglossicida	Caenibiustardaugens	Desulfarculussp	Halorubrumterrestre	Friedmanniomycessimplex	bacteriumRGF134-1	Arenibacteralgicola	Aphanizomenonsp
Marisediminitaleaaggregata	Pseudomonasprosekii	Caenispirillumbisanense	Desulfatibacillumaliphaticivorans	Halorubrumvacuolatum	Frigoribacteriumsp	bacteriumScap17	Arenibacteraquaticus	Aphanocapsafeldmannii
Marivitahallyeonensis	Pseudomonasprotegens	Caenispirillumsalinarum	Desulfatibacillumalkenivorans	Halorubrumxinjiangense	Fulvimarinaendophytica	bacteriumSCN	Arenibacterechinorum	Aphanomycesastaci
Marmoricolaaurantiacus	Pseudomonaspseudoalcaligenes	Calciphilopterisludens	Desulfatiglanssp	Halosimplexcarlsbadense	Fulvimarinamanganoxydans	Bacteroideseggerthii	Arenibacterpalladensis	Aphanomyceseuteiches
Marmoricolascoriae	Pseudomonasputida	Caldanaerobactersubterraneus	Desulfatirhabdiumbutyrativorans	Halosimplexlitoreum	Fungalsp	Bacteroideshelcogenes	Arenibactersp	Aphanomycesinvadans
Martelellamediterranea	Pseudomonassalomonii	Calderihabitansmaritimus	Desulfatitaleasp	Halosimplexpelagicum	Furculomycesboomerangus	Bacteroidesheparinolyticus	Arenibactertroitsensis	Aphanomycesstellatus
Massarinarubi	Pseudomonassavastanoi	Caldicellulosiruptorchangbaiensis	Desulfitibactersp	Halosimplexrubrum	Fusariumambrosium	Bacteroidesuniformis	Arenicellaxantha	Aphanothececf.
Massiliasp	Pseudomonassilesiensis	Caldicellulosiruptorhydrothermalis	Desulfitobacteriumchlororespirans	Halospinadenitrificans	Fusariumcoffeatum	Bacteroidetesbacterium	Arenimonascaeni	Aphanothecehegewaldii
Massiliaaurea	Pseudomonassp	Caldicellulosiruptorkristjanssonii	Desulfitobacteriumdehalogenans	Halospinasp	Fusariumculmorum	Bactroceradorsalis	Arenimonascomposti	Aphanothecesacrum
Massiliaflava	Pseudomonasstutzeri	Caldicellulosiruptorkronotskyensis	Desulfitobacteriumdichloroeliminans	Haloterrigenadaqingensis	Fusariumeuwallaceae	Bactroceralatifrons	Arenimonasdonghaensis	Aphelocomacoerulescens
Massilialurida	Pseudomonassynxantha	Caldicellulosiruptorlactoaceticus	Desulfitobacteriumhafniense	Haloterrigenahispanica	Fusariumflagelliforme	Bagariusyarrelli	Arenimonasfontis	Aphiscraccivora
Massilianamucuonensis	Pseudomonassyringae	Caldicellulosiruptorowensensis	Desulfitobacteriummetallireducens	Haloterrigenalonga	Fusariumfloridanum	Baiasoyae	Arenimonasmalthae	Apibacteradventoris
Massiliaumbonata	Pseudomonasviridiflava	Caldicellulosiruptorsaccharolyticus	Desulfitobacteriumsp	Haloterrigenasaccharevitans	Fusariumlangsethiae	Bailinhaonellathermotolerans	Arenimonasmetalli	Apibactermensalis
Massiliaviolacea	Pseudomonasvranovensis	Caldichromatiumjaponicum	Desulfobaccaacetoxidans	Haloterrigenasp	Fusariumlongipes	Balaenicepsrex	Arenimonasoryziterrae	Apibactermuscae
Massiliayuzhufengensis	Pseudomonasxanthomarina	Caldisericabacterium	Desulfobaccasp	Halovenusaranensis	Fusariummangiferae	Balaenopteraacutorostrata	Arenimonassp	Apiotrichumporosum
Mastigocladuslaminosus	Pseudomonasyamanorum	Calditerrivibrionitroreducens	Desulfobacterhydrogenophilus	Halovibriosalipaludis	Fusariumodoratissimum	Balaenopteramusculus	Arenimonasterrae	Aplosporellaprunicola
Meinhardsimoniaxiamenensis	Pseudonocardiaautotrophica	Caldorasp	Desulfobacterlatus	Halovivaxruber	Fusariumoxysporum	Balaenopteraphysalus	Arenitalealutea	Apostasiashenzhenica
Meiothermusgranaticius	Pseudonocardiasp	Calenemasingularis	Desulfobacterpostgatei	Hanstrueperaneustonica	Fusariumpoae	Balearicaregulorum	Armatimonadetesbacterium	Aptenodytesforsteri
Meiothermuscateniformans	Pseudonocardiaceaebacterium	Calidithermusroseus	Desulfobactersp	Helicobacteraceaebacterium	Fusariumproliferatum	Balneolasp	Armatimonasrosea	Aquabactersp
Meiothermusluteus	Pseudooceanicolamarinus	Calidithermusterrae	Desulfobacteraceaebacterium	Helleabalneolensis	Fusariumpseudograminearum	Balneolaceaebacterium	Armillariagallica	Aquabacterspiritensis
Mesobacillusboroniphilus	Pseudooctadecabacterjejudonensis	Calliarthrontuberculosum	Desulfobacteralesbacterium	Herbaspirillumsp	Fusariumsp	Bambusicolathoracicus	Armillariasolidipes	Aquabacteriumcommune
Mesobacillusselenatarsenatis	Pseudorhizobiumbanfieldiae	Calliergonellacuspidata	Desulfobacteriumautotrophicum	Hoefleasp	Fusariumsporotrichioides	Baryphthengusmartii	Aromatoleumaromaticum	Aquabacteriumlacunae
Mesobacillusforaminis	Pseudorhodobactersp	Callipsygmawilsonis	Desulfobacteriumvacuolatum	Holophagaebacterium	Fusariumvanettenii	Bathycoccusprasinos	Aromatoleumbremense	Aquabacteriumolei
Mesobacilluspersicus	Pseudoruegeriaaquimaris	Callistopterisapiifolia	Desulfobaculaphenolica	Holophagalesbacterium	Fusariumvenenatum	Baudoiniapanamericana	Aromatoleumpetrolei	Aquabacteriumpictum
Mesorhizobiumsp	Pseudovibrioaxinellae	Callitrisrhomboidea	Desulfobaculasp	Hydrocarboniclasticamarina	Gaeumannomycestritici	BD1-7clade	Aromatoleumsp	Aquabacteriumsp
Mesorhizobiummetallidurans	Pseudovibriosp	Callitropsisfunebris	Desulfobaculatoluolica	Hydrogenimonassp	Galdieriasulphuraria	Beauveriabassiana	Aromatoleumtolulyticum	Aquamicrobiumaerolatum
Mesorhizobiumalbiziae	Pseudoxanthomonassp	Callitropsisnootkatensis	Desulfobaculumxiamenense	Hydrogenimonasthermophila	Galerinamarginata	Beauveriabrongniartii	Arsenicibacterrosenii	Aquamicrobiumdefluvii
Mesorhizobiumaustralicum	Pulveribactersuum	Callitropsisvietnamensis	Desulfobotulusalkaliphilus	Hydrogenivirgacaldilitoris	Gallionellasp	Beijerinckiaindica	Arsenicicoccussp	Aquamicrobiumlusatiense
Mesorhizobiumdelmotii	Puniceibacteriumsp	Calocedrusdecurrens	Desulfobotulusmexicanus	Hydrogenivirgasp	Gallionellaceaebacterium	Beijerinckiaceaebacterium	Arsenicitaleaaurantiaca	Aquamicrobiumsp
Mesorhizobiummuleiense	Puniceispirillummarinum	Calocedrusformosana	Desulfobulbaceaebacterium	Hydrogenobacterhydrogenophilus	Gallionellalesbacterium	Bellilineacaldifistulae	Arsukibacteriumikkense	Aquariibacteralbus
Mesorhizobiumplurifarium	Quadrisphaerasp	Calocedrusmacrolepis	Desulfobulbusoligotrophicus	Hydrogenobactersp	gammaproteobacterium	Belnapiarosea	Arsukibacteriumsp	Aquaspirillumdenitrificans
Mesorhizobiumprunaredense	Quasibacillusthermotolerans	Calocedrusrupestris	Desulfobulbusoralis	Hydrogenobacterthermophilus	Gammaproteobacteriabacterium	Bermanellamarisrubri	Artemisiaannua	Aquaspirillumsp
Mesorhizobiumqingshengii	Ralstoniapickettii	Caloranaerobacterazorensis	Desulfobulbuspropionicus	Hydrogenobaculumsp	Gandjariellathermophila	Besnoitiabesnoiti	Arthrobacteragilis	Aquibacillushalophilus
Mesorhizobiumsangaii	Raoultellaornithinolytica	Calorimonasadulescens	Desulfobulbussp	Hydrogenophagaaromaticivorans	Ganodermaboninense	Betavulgaris	Arthrobacteralpinus	Aquicoccusporphyridii
Mesorhizobiumtianshanense	Raoultellaplanticola	Calothrixbrevissima	Desulfocapsasp	Hydrogenophagapseudoflava	Ganodermasinense	Betaproteobacteriabacterium	Arthrobacterbussei	Aquifexaeolicus
metagenome	Raoultellaterrigena	Calothrixdesertica	Desulfocapsasulfexigens	Hydrogenophagasp	Geitlerinemasp	Bettasplendens	Arthrobactercitreus	Aquifexsp
Metallosphaerasedula	Rathayibactersp	Calothrixelsteri	Desulfocarboindianensis	Hydrogenophilalesbacterium	Geminocystissp	Betulapendula	Arthrobactercrystallopoietes	Aquificaceaebacterium
Methanobrevibacteroralis	Reyranellasoli	Calothrixparasitica	Desulfococcusmultivorans	Hydrotaleasandarakina	Gemmataceaebacterium	Betulaplatyphylla	Arthrobactercupressi	Aquificaebacterium
Methanobrevibacterwoesei	Rhizobiaceaebacterium	Calothrixrhizosoleniae	Desulfococcusoleovorans	Hydrotaleasp	Genliseaaurea	Bhargavaeabeijingensis	Arthrobacterechini	Aquificalesbacterium
Methanosarcinalesarchaeon	Rhizobiumacidisoli	Calothrixsp	Desulfococcussp	Hymenobactersp	Georhizobiumprofundi	Bhargavaeacecembensis	Arthrobacterglacialis	Aquiflexumbalticum
Methanothermobactersp	Rhizobiumalbum	Camelimonaslactis	Desulfocucumispalustris	Hyphobacteriumsp	Gibberellafujikuroi	Bhargavaeaginsengi	Arthrobacterglobiformis	Aquihabitanssp
Methanothrixthermoacetophila	Rhizobiumaltiplani	Campyliumstellatum	Desulfocurvibacterafricanus	Hyphomicrobialesbacterium	Gibberellaintermedia	Bicyclusanynana	Arthrobacterlivingstonensis	Aquilegiacoerulea
methanotrophicendosymbiont	Rhizobiumchutanense	Campylobacterconcisus	Desulfofarcimenacetoxidans	Hyphomicrobiumdenitrificans	Gibberellamoniliformis	Bifidobacteriumlongum	Arthrobactermobilis	Aquimarinaaggregata
Methylacidimicrobiumsp	Rhizobiumesperanzae	Campylobactergracilis	Desulfofundulusaustralicus	Hyphomicrobiumnitrativorans	Gibberellanygamai	Bifidobacteriumpsychraerophilum	Arthrobacternitrophenolicus	Aquimarinaalgicola
Methylacidimicrobiumcyclopophantes	Rhizobiumetli	Campylobactershowae	Desulfofundulussalinum	Hyphomicrobiumsp	Gibberellazeae	Bifidobacteriumsaguini	Arthrobacteroryzae	Aquimarinaalgiphila
Methylacidiphiluminfernorum	Rhizobiumfredii	Campylobactersp	Desulfofundulusthermobenzoicus	Hyunsoonleellajejuensis	Gigasporarosea	Bifidobacteriumscardovii	Arthrobacterpigmenti	Aquimarinaamphilecti
Methylacidiphilumfumariolicum	Rhizobiumgallicum	Campylobacteraceaebacterium	Desulfofundulusthermosubterraneus	Hyunsoonleellasp	Glaciecolasp	Bifidobacteriumstercoris	Arthrobacterpsychrochitiniphilus	Aquimarinaatlantica
Methylacidiphilumkamchatkense	Rhizobiumgrahamii	Campylobacteralesbacterium	Desulfofustisglycolicus	Ichthyenterobacteriummagnum	Glaciimonasimmobilis	Bifidobacteriumtibiigranuli	Arthrobacterpsychrolactophilus	Aquimarinabrevivitae
Methylibiumpetroleiphilum	Rhizobiumhidalgonense	candidatedivisionKSB1	Desulfofustissp	Ideonellasp	Glaciimonassp	Bifiguratusadelaidae	Arthrobacterrhombi	Aquimarinaintermedia
Methylibiumsp	Rhizobiumlaguerreae	candidatedivisionKSB3	Desulfoglaebaalkanexedens	Idiomarinaseosinensis	Glarealozoyensis	Bimurianovae-zelandiae	Arthrobactersaudimassiliensis	Aquimarinasp
Methylobacillusflagellatus	Rhizobiumleguminosarum	candidatedivisionTA06	Desulfohalobiumretbaense	Idiomarinazobellii	Globoderapallida	Biomphalariaglabrata	Arthrobactersilviterrae	Aquimarinaspongiae
Methylobacillusrhizosphaerae	Rhizobiumloti	candidatedivisionWOR_3	Desulfohalovibrioalkalitolerans	Ignavibacteriabacterium	Gloeocapsasp	Bionectriaochroleuca	Arthrobactersp	Aquimixticolasoesokkakensis
Methylobactertundripaludum	Rhizobiummeliloti	candidatedivisionWOR-3	Desulfolunabutyratoxydans	Ignavibacteriaceaebacterium	Gloeocapsopsisdulcis	Bipolarisoryzae	Arthrobactersubterraneus	Aquimonasvoraii
Methylobacteriumsp	Rhizobiumnaphthalenivorans	candidatedivisionWS1	Desulfolunaspongiiphila	Ignavibacteriaebacterium	Gloeophyllumtrabeum	Bipolarisvictoriae	Arthrobacterterricola	Aquincolarivuli
Methylobacteriumoryzae	Rhizobiumnepotum	candidatedivisionZixibacteria	Desulfomicrobiaceaebacterium	Ignavibacterialesbacterium	Gloeotheceverrucosa	Bipolariszeicola	Arthrobacterulcerisalmonis	Aquiplumanitroreducens
Methylobacteriumbrachiatum	Rhizobiumoryzae	CandidatusAccumulibacteraalborgensis	Desulfomicrobiumapsheronum	Ignavibacteriumalbum	Glomuscerebriforme	Bisonbison	Arthrobacteryangruifuii	Aquirhabdusparva
Methylobacteriumbrachythecii	Rhizobiumoryziradicis	CandidatusAccumulibacterphosphatis	Desulfomicrobiumbaculatum	Ignavibacteriumsp	Gloniumstellatum	Blastobotrysadeninivorans	Arthrobotrysflagrans	Aquirufanivalisilvae
Methylobacteriumgossipiicola	Rhizobiumphaseoli	CandidatusAccumulibactersp	Desulfomicrobiumorale	Ilyomonaslimi	Gluconacetobacteraggeris	Blastococcuscolisei	Arthrobotrysoligospora	Aquisalibacilluselongatus
Methylobacteriumphyllostachyos	Rhizobiumpusense	CandidatusAcetothermiabacterium	Desulfomicrobiumsp	Imperialibactersp	Gluconacetobacterasukensis	Blastococcusendophyticus	Arthrodermabenhamiae	Aquisalimonasasiatica
Methylobacteriumpseudosasicola	Rhizobiumradiobacter	CandidatusAcidianuscopahuensis	Desulfomoniletiedjei	Imtechellahalotolerans	Gluconacetobacterdulcium	Blastococcussaxobsidens	Arthrodermagypseum	Aquisalimonassp
Methylobacteriumradiotolerans	Rhizobiumrhizosphaerae	CandidatusAcididesulfobacterdiazotrophicus	Desulfonatronospirathiodismutans	Inhellainkyongensis	Gluconacetobacterliquefaciens	Blastococcussp	Arthrodermaotae	Aquisphaeragiovannonii
Methylobrevispamukkalensis	Rhizobiumsophoriradicis	CandidatusAcididesulfobacterguangdongensis	Desulfonatronumsp	Inmiraniathermothiophila	Gluconacetobactersacchari	Blastococcusxanthinilyticus	Arthrospiraplatensis	Aquitaleamagnusonii
Methylocapsapalsarum	Rhizobiumsp	CandidatusAcidulodesulfobacteriumacidiphilum	Desulfonatronumthiosulfatophilum	Iodidimonasgelatinilytica	Gluconacetobactersp	Blastomycesdermatitidis	Arthrospirasp	Aquitaleasp
Methyloceanibactercaenitepidi	Rhizobiumsullae	CandidatusAcidulodesulfobacteriumferriphilum	Desulfonauticussp	Janibactermelonis	Gluconacetobactertumulicola	Blastomycesgilchristii	Arundinibacterroseus	Arabidopsislyrata
Methylocellatundrae	Rhizobiumtaibaishanense	CandidatusAdiutrixintracellularis	Desulfonauticussubmarinus	Jannaschiasp	Gluconobacterwancherniae	Blastomycesparvus	Arundodonax	Arabidopsisthaliana
Methyloligellahalotolerans	Rhizorhabdusdicambivorans	CandidatusAenigmarchaeotaarchaeon	Desulfonemaishimotonii	Janthinobacteriumlividum	Glycinemax	Blastomycessilverae	Asaccharosporairregularis	Arabisalpina
Methylomagnumishizawai	Rhizorhabdussp	CandidatusAerophobetesbacterium	Desulfonisporathiosulfatigenes	Janthinobacteriumsp	Glycinesoja	Blastopirellulacremea	Asaiabogorensis	Arabisnemorensis
Methylomonaskoyamae	Rhodanobacterdenitrificans	CandidatusAfipiaapatlaquensis	Desulfopilaaestuarii	Jejuiapallidilutea	Glycomycesburyatensis	Blastopirellulasp	Asanoaferruginea	Arachidicoccusginsenosidivorans
Methylomonasmethanica	Rhodobacabarguzinensis	CandidatusAltiarchaealesarchaeon	Desulfopilasp	Jhaorihellathermophila	Glycomycesparidis	Blattellagermanica	Asanoahainanensis	Arachidicoccusrhizosphaerae
Methylophagafrappieri	Rhodobactercapsulatus	CandidatusAminicenantesbacterium	Desulfoplanesformicivorans	Jiellapacifica	Gonapodyaprolifera	blooddisease	Asanoaishikariensis	Arachidicoccussoli
Methylophagalonarensis	Rhodobactersp	CandidatusAnammoximicrobiumsp	Desulfoprunumbenzoelyticum	Jiulongibactersediminis	Gongylonemapulchrum	Blumeriagraminis	Ascobolusimmersus	Arachidicoccussp
Methylophagamuralis	Rhodobactersphaeroides	CandidatusAquarickettsiarohweri	Desulforhopalussingaporensis	Kaistellaantarctica	Goodfellowiellasp	Boigairregularis	Ascodesmisnigricans	Arachisduranensis
Methylophaganitratireducenticrescens	Rhodobacteraceaebacterium	CandidatusArgoarchaeumethanivorans	Desulforhopalussp	Kaistellacarnis	Gordoniaaichiensis	Bombellaintestini	Ascoidearubescens	Arachishypogaea
Methylophagathiooxydans	Rhodococcusimtechensis	CandidatusAtelocyanobacteriumthalassa	Desulfosalsimonaspropionicica	Kaistellachaponensis	Gordoniaalkanivorans	Bombellasp	Ascosphaeraapis	Arachniapropionica
Methylophilusrhizosphaerae	Rhodococcusjostii	CandidatusAtribacteriabacterium	Desulfosarcinaalkanivorans	Kaistelladaneshvariae	Gordoniaamicalis	Bombusbifarius	Ashbyaaceri	Arachniarubra
Methyloradiuspalustris	Rhodococcusopacus	CandidatusAureabacteriabacterium	Desulfosarcinaovata	Kaistellaflava	Gordoniadesulfuricans	Bombusimpatiens	Ashbyagossypii	Araucariacunninghamii
Methylorubrumpopuli	Rhodococcussp	CandidatusBathyarchaeotaarchaeon	Desulfosarcinawiddelii	Kaistellahaifensis	Gordoniainsulae	Bombusterrestris	Asparagusofficinalis	Arboricoccuspini
Methylorubrumrhodesianum	Rhodococcuswratislaviensis	CandidatusBipolaricaulissibiricus	Desulfoscipiogeothermicus	Kaistellajeonii	Gordoniajinghuaiqii	Bombusvosnesenskii	Aspergillusaculeatus	Arcanobacteriumbovis
Methylorubrumrhodinum	Rhodoferaxferrireducens	CandidatusBrocadiafulgida	Desulfoscipiogibsoniae	Ketobacteralkanivorans	Gordonialacunae	Bombycillagarrulus	Aspergillusarachidicola	Arcanobacteriumhaemolyticum
Methylorubrumsalsuginis	Rhodoferaxsp	CandidatusBrocadiasapporoensis	Desulfosomacaldarium	Ketobactersp	Gordonianamibiensis	Bombyxmandarina	Aspergillusavenaceus	Archaeoglobusfulgidus
Methylosinussp	Rhodoplanessp	CandidatusBrocadiasinica	Desulfosporosinusacididurans	Kiloniellalitopenaei	Gordoniaotitidis	Bombyxmori	Aspergillusawamori	Archaeoglobussp
Methylovirgulaligni	Rhodopseudomonaspalustris	CandidatusBrocadiasp	Desulfosporosinusacidiphilus	Kiloniellaspongiae	Gordoniapolyisoprenivorans	Bordetellaansorpii	Aspergillusbertholletiae	Archaeoglobusveneficus
Microbacteriumtestaceum	Rhodospirillaceaebacterium	CandidatusBrocadiaceaebacterium	Desulfosporosinusfructosivorans	Kingelladenitrificans	Gordoniarhizosphera	Bordetellaavium	Aspergillusbombycis	archaeon
Microbacteriumsp	Rhodospirillalesbacterium	CandidatusBrocadiaebacterium	Desulfosporosinushippei	Kingellakingae	Gordoniarubripertincta	Bordetellabronchialis	Aspergillusbrasiliensis	archaeonBMS3Abin16
Microbacteriumazadirachtae	Rhodospirillumcentenum	CandidatusBurkholderiaverschuerenii	Desulfosporosinuslacus	Kingellaoralis	Gordoniasp	Bordetellabronchiseptica	Aspergilluscaelatus	archaeonBMS3Bbin16
Microbacteriumenclense	Rhodospirillumrubrum	CandidatusChloroplocaasiatica	Desulfosporosinusmeridiei	Kingellasp	Gordoniasputi	Bordetellaflabilis	Aspergilluscalidoustus	archaeonenrichment
Microbacteriumhydrocarbonoxydans	Rhodovastumatsumiense	CandidatusCloacimonassp	Desulfosporosinusmetallidurans	Kinneretiasp	Gordoniaterrae	Bordetellagenomosp	Aspergilluscampestris	ArchaeonGW2011_AR11
Microbacteriumkyungheense	Richeliaintracellularis	CandidatusCloacimonetesbacterium	Desulfosporosinusorientis	Kofleriaceaebacterium	Gordoniawestfalica	Bordetellahinzii	Aspergilluscandidus	ArchaeonGW2011_AR18
Microbacteriumproteolyticum	Rickettsialesbacterium	CandidatusCoatesbacteriabacterium	Desulfosporosinussp	Kordiaantarctica	Gossypiumarboreum	Bordetellaholmesii	Aspergilluscapensis	ArchaeonGW2011_AR5
Microbacteriumpygmaeum	Roseatelesdepolymerans	CandidatusCompetibacteraceaebacterium	Desulfosporosinusyoungiae	Kosakoniacowanii	Gossypiumaridum	Bordetellaparapertussis	Aspergilluscarbonarius	archaeonHR01
Microbacteriumsaccharophilum	Roseibacacalidilacus	CandidatusContendobacterodensis	Desulfotaleapsychrophila	Krasilnikoviellaflava	Gossypiumarmourianum	Bordetellapertussis	Aspergilluschevalieri	archaeonHR02
Microbacteriumtelephonicum	Roseibiumsp	CandidatusContendobactersp	Desulfotaleasp	Kriegellaaquimaris	Gossypiumaustrale	Bordetellapetrii	Aspergillusclavatus	archaeonHR04
Microbisporarosea	Roseisalinusantarcticus	CandidatusCytomitobacterindipagum	Desulfotignumphosphitoxidans	Kriegellasp	Gossypiumbarbadense	Bordetellapseudohinzii	Aspergilluscoremiiformis	archaeonHR05
Microbulbiferdonghaiensis	Roseivivaxhalodurans	CandidatusCytomitobacterprimus	Desulfotomaculumaeronauticum	Kurthiazopfii	Gossypiumdarwinii	Bordetellasp	Aspergilluscristatus	archaeonHR06
Microbulbifermarinus	Roseivivaxjejudonensis	CandidatusDactylopiibacteriumcarminicum	Desulfotomaculumaquiferis	Labrenziaaggregata	Gossypiumdavidsonii	Bordetellatrematum	Aspergillusellipticus	archaeonMnTg01
Microbulbiferrhizosphaerae	Roseivivaxmarinus	CandidatusDadabacteriabacterium	Desulfotomaculumcopahuensis	Labrenziasp	Gossypiumgossypioides	Bosindicus	Aspergilluseucalypticola	archaeonSCG-AAA382B04
Microbulbiferyueqingensis	Roseivivaxsp	CandidatusDefluviicoccusseviourii	Desulfotomaculumferrireducens	Labrenziasuaedae	Gossypiumharknessii	Bosmutus	Aspergillusflavus	Archangiumgephyra
Micrococcussp	Roseobactersp	CandidatusDeianiraeavastatrix	Desulfotomaculumhydrothermale	Lacibactercauensis	Gossypiumhirsutum	Bostaurus	Aspergillusfumigatus	Archangiumsp
Microcystissp	Roseomonasgilardii	CandidatusDelongbacteriabacterium	Desulfotomaculumnigrificans	Lacibacterluteus	Gossypiumklotzschianum	Boseasp	Aspergillusglaucus	Archangiumviolaceum
Microcystispanniformis	Roseomonasmucosa	CandidatusDesulforudissp	Desulfotomaculumprofundi	Lacibactersp	Gossypiumlaxum	Boseavaviloviae	Aspergillusheteromorphus	Arcicellaaurantiaca
Microcystisaeruginosa	Roseomonassp	CandidatusDesulfosporosinusinfrequens	Desulfotomaculumputei	Lacinutrixsp	Gossypiumlobatum	Bothropsinsularis	Aspergillushomomorphus	Arcicellarosea
Microlunatusantarcticus	Roseovariusaestuarii	CandidatusDesulfovibriokirbyi	Desulfotomaculumreducens	Laribacterhongkongensis	Gossypiummustelinum	Bothropsjararaca	Aspergillusibericus	Arcobacteranaerophilus
Microlunatusflavus	Roseovariusalbus	CandidatusDesulfovibriotrichonymphae	Desulfotomaculumruminis	Larkinellapunicea	Gossypiumraimondii	Bothropsjararacussu	Aspergillusindologenus	Arcobacteraquimarinus
Microlunatusparietis	Roseovariusgaetbuli	CandidatusEisenbacteriabacterium	Desulfotomaculumsp	Lautropiadentalis	Gossypiumschwendimanii	Botrimarinacolliarenosi	Aspergilluskawachii	Arcobactercaeni
Microlunatussagamiharensis	Roseovariushalotolerans	CandidatusElectronemasp	Desulfovibrioaerotolerans	Lautropiamirabilis	Gossypiumtomentosum	Botrimarinahoheduenensis	Aspergilluslacticoffeatus	Arcobactercloacae
Microlunatussoli	Roseovariusmucosus	CandidatusElectrothrixaarhusiensis	Desulfovibrioalaskensis	Lautropiasp	Gossypiumtrilobum	Botrimarinamediterranea	Aspergilluslentulus	Arcobacterdefluvii
Micromonosporaechinospora	Roseovariussp	CandidatusElectrothrixcommunis	Desulfovibriobizertensis	Legionellaquateirensis	Grammatophoraoceanica	Botryosphaeriaparva	Aspergillusleporis	Arcobacterellisii
Micromonosporasp	Roseovariustolerans	CandidatusElectrothrixmarina	Desulfovibriocarbinolicus	Leifsoniashinshuensis	Granulicellaarctica	Botryotiniacalthae	Aspergillusluchuensis	Arcobacterlacus
Micromonosporalupini	Rubinisphaerabrasiliensis	CandidatusEndolissoclinumfaulkneri	Desulfovibriocarbinoliphilus	Leisingeraaquaemixtae	Granulicellamallensis	Botryotiniaconvoluta	Aspergillusminisclerotigenes	Arcobacternitrofigilis
Micromonosporaaurantiaca	Rubrivivaxgelatinosus	CandidatusEndolissoclinumsp	Desulfovibriodesulfuricans	Leisingeramethylohalidivorans	Grifolafrondosa	Botryotiniafuckeliana	Aspergillusmulundensis	Arcobacterporcinus
Micromonosporaauratinigra	Rubrobacterxylanophilus	CandidatusFilomicrobiummarinum	Desulfovibriofairfieldensis	Leisingerasp	Grosmanniaclavigera	Botryotinianarcissicola	Aspergillusneoniger	Arcobactersp
Micromonosporacarbonacea	Ruegerialitorea	CandidatusFinniellainopinata	Desulfovibrioferrophilus	Lentibacilluscibarius	Guyparkeriahalophila	Botrytiselliptica	Aspergillusniger	Arcobactersuis
Micromonosporachaiyaphumensis	Ruegeriameonggei	CandidatusFokiniasolitaria	Desulfovibriofructosivorans	Lentisphaeraebacterium	Guyparkeriasp	Botrytisgalanthina	Aspergillusnomiae	Arcobactervenerupis
Micromonosporachersina	Ruegeriasp	CandidatusFonsibacterlacus	Desulfovibriogigas	Lentisphaeriabacterium	Gymnopilusdilepis	Botrytishyacinthi	Aspergillusnovofumigatus	Arcticibacterpallidicorallinus
Micromonosporachokoriensis	Saccharomonosporamarina	CandidatusFonsibactersp	Desulfovibriogilichinskyi	Leptobacteriumflavescens	Gymnopusandrosaceus	Botrytispaeoniae	Aspergillusnovoparasiticus	Arcticibactersvalbardensis
Micromonosporacitrea	Saccharomonosporasp	CandidatusFormimonaswarabiya	Desulfovibriogracilis	Leptonemaillini	Gymnopusluxurians	Botrytisporri	Aspergillusochraceoroseus	Arcticibactertournemirensis
Micromonosporacoriariae	Sagittulastellata	CandidatusFrackibactersp	Desulfovibrioindonesiensis	Leptospiraadleri	Hafniaalvei	Botrytistulipae	Aspergillusoryzae	Arcticibacteriumluteifluviistationis
Micromonosporacoxensis	Salinarimonadaceaebacterium	CandidatusFrankiacaliforniensis	Desulfovibriointestinalis	Leptospiraandrefontaineae	Hafniaparalvei	Bowmanellasp	Aspergillusparasiticus	Ardenticatenamaritima
Micromonosporaechinaurantiaca	Salinibacillusxinjiangensis	CandidatusFrankiadatiscae	Desulfovibriolegallii	Leptospirabandrabouensis	Hahellaceaebacterium	Brachionuscalyciflorus	Aspergillusphoenicis	Ardenticatenalesbacterium
Micromonosporaechinofusca	Salinisphaerahydrothermalis	CandidatusGalacturonibactersoehngenii	Desulfovibriolitoralis	Leptospirabiflexa	Halarcobacterarenosus	Brachionusplicatilis	Aspergilluspseudocaelatus	Ardenticateniabacterium
Micromonosporahaikouensis	Salinisphaerajaponica	CandidatusGastranaerophilalesbacterium	Desulfovibriomagneticus	Leptospirabourretii	Halioglobussp	Brachybacteriumalimentarium	Aspergilluspseudonomiae	Arenibacteralgicola
Micromonosporahalophytica	Salipigerbermudensis	CandidatusGastranaerophilussp	Desulfovibriomarinus	Leptospirabrenneri	Haloactinosporaalba	Brachybacteriumavium	Aspergilluspseudotamarii	Arenibacteraquaticus
Micromonosporainositola	Salipigerpacificus	CandidatusHelarchaeotaarchaeon	Desulfovibriomexicanus	Leptospirabroomii	Halobacterialesarchaeon	Brachybacteriumfaecium	Aspergilluspuulaauensis	Arenibacterechinorum
Micromonosporainyonensis	Salipigersp	CandidatusHydrogenedentesbacterium	Desulfovibriopiger	Leptospiracongkakensis	Haloechinothrixalba	Brachybacteriumparaconglomeratum	Aspergillusrambellii	Arenibacterpalladensis
Micromonosporajinlongensis	Salmonelladiarizonae	CandidatusHydrothermarchaeotaarchaeon	Desulfovibrioporci	Leptospiradzoumogneensis	Halomicronemaexcentricum	Brachybacteriumsp	Aspergillusruber	Arenibactersp
Micromonosporakangleipakensis	Salmonellaenterica	CandidatusJetteniacaeni	Desulfovibriopsychrotolerans	Leptospiraellinghausenii	Halomicronemahongdechloris	Brachybacteriumvulturis	Aspergillussaccharolyticus	Arenibactertroitsensis
Micromonosporakrabiensis	Salmonellamontevideo	CandidatusJetteniaecosi	Desulfovibrioputealis	Leptospirafainei	Halomonadaceaebacterium	Brachypodiumdistachyon	Aspergillussclerotialis	Arenicellaxantha
Micromonosporamarina	Salmonellanewport	CandidatusJetteniasp	Desulfovibriosenegalensis	Leptospirafletcheri	Halomonasaestuarii	Brachypodiusatriceps	Aspergillussclerotiicarbonarius	Arenimonascaeni
Micromonosporamatsumotoense	Salmonellatyphimurium	CandidatusJidaibacteracanthamoeba	Desulfovibriosp	Leptospirafluminis	Halomonasalkaliantarctica	Brachypteraciasleptosomus	Aspergillussclerotioniger	Arenimonascomposti
Micromonosporamirobrigensis	Saprospiraceaebacterium	CandidatusKentronsp	Desulfovibriosubterraneus	Leptospirahaakeii	Halomonasarcis	Brachyspiramurdochii	Aspergillussergii	Arenimonasdonghaensis
Micromonosporanigra	SAR116cluster	CandidatusKorarchaeotaarchaeon	Desulfovibriosulfodismutans	Leptospiraharrisiae	Halomonasaxialensis	Brachyspirapilosicoli	Aspergillussp	Arenimonasfontis
Micromonosporaolivasterospora	SAR86cluster	CandidatusLambdaproteobacteriabacterium	Desulfovibriovulgaris	Leptospirahartskeerlii	Halomonasboliviensis	Brachyspirasp	Aspergillussteynii	Arenimonasmalthae
Micromonosporapallida	Scutellariabaicalensis	CandidatusLatescibacteriabacterium	Desulfovibrionaceaebacterium	Leptospirainadai	Halomonascampaniensis	Braconbrevicornis	Aspergillussydowii	Arenimonasmetalli
Micromonosporapalomenae	Scytonemasp	CandidatusLiberibacterafricanus	Desulfovibrionalesbacterium	Leptospirajohnsonii	Halomonasdaqingensis	Bradyrhizobiumivorense	Aspergillustaichungensis	Arenimonasoryziterrae
Micromonosporaphaseoli	Serratiaficaria	CandidatusLiberibacteramericanus	Desulfurellaacetivorans	Leptospirakanakyensis	Halomonasdesiderata	Bradyrhizobiumlupini	Aspergillustamarii	Arenimonassp
Micromonosporapisi	Serratiafonticola	CandidatusLiberibactereuropaeus	Desulfurellaamilsii	Leptospirakemamanensis	Halomonasendophytica	Bradyrhizobiumsp	Aspergillustanneri	Arenimonasterrae
Micromonosporaprofundi	Serratiagrimesii	CandidatusLiberibactersolanacearum	Desulfurellamultipotens	Leptospirakoniambonensis	Halomonasglaciei	Bradyrhizobiumvignae	Aspergillusterreus	Arenitalealutea
Micromonosporapurpureochromogenes	Serratiaodorifera	CandidatusLokiarchaeotaarchaeon	Desulfurellasp	Leptospiralevettii	Halomonasmaris	Branchiostomabelcheri	Aspergillusthermomutatus	Arionvulgaris
Micromonosporarhizosphaerae	Serratiaoryzae	CandidatusMacondimonasdiazotrophica	Desulfuribacillusalkaliarsenatis	Leptospiralicerasiae	Halomonasmeridiana	Branchiostomafloridae	Aspergillustransmontanensis	Armatimonadetesbacterium
Micromonosporarifamycinica	Serratiaplymuthica	CandidatusMagnetoovumchiemensis	Desulfuribacillusstibiiarsenatis	Leptospirameyeri	Halomonasnigrificans	Brandtodiniumnutricula	Aspergillustubingensis	Armatimonasrosea
Micromonosporasaelicesensis	Serratiaproteamaculans	CandidatusMargulisbacteriabacterium	Desulfurispiranatronophila	Leptospiramtsangambouensis	Halomonasolivaria	Brassicacampestris	Aspergillusturcosus	Armillariagallica
Micromonosporasagamiensis	Serratiaquinivorans	CandidatusMelainabacteriabacterium	Desulfurispirillumindicum	Leptospiraognonensis	Halomonaspantelleriensis	Brassicacretica	Aspergillusuvarum	Armillariasolidipes
Micromonosporasediminicola	Serratiarubidaea	CandidatusMethanodesulfokoreswashburnensis	Desulfurivibrioalkaliphilus	Leptospiraperdikensis	Halomonaspiezotolerans	Brassicajuncea	Aspergillusvadensis	Aromatoleumaromaticum
Micromonosporasediminimaris	Shewanellahafniensis	CandidatusMethanofastidiosaarchaeon	Desulfurivibriosp	Leptospiraperolatii	Halomonassaccharevitans	Brassicanapus	Aspergillusversicolor	Aromatoleumbremense
Micromonosporataraxaci	Shigellasp	CandidatusMethanofastidiosummethylthiophilus	Desulfurobacteriumsp	Leptospiraselangorensis	Halomonassedimenti	Brassicaoleracea	Aspergillusviolaceofuscus	Aromatoleumevansii
Micromonosporatulbaghiae	Shimiasp	CandidatusMethanofastidiosumsp	Desulfurococcaceaearchaeon	Leptospirasp	Halomonassp	Brassicarapa	Aspergilluswelwitschiae	Aromatoleumpetrolei
Micromonosporaviolae	Shinellasp	CandidatusMethanohalarchaeumthermophilum	Desulfuromonadaceaebacterium	Leptospiraterpstrae	Halomonassubterranea	Bremerellaalba	Aspergilluswentii	Aromatoleumsp
Micromonosporayangpuensis	Shinellasumterensis	CandidatusMethanoliparumthermophilum	Desulfuromonadalesbacterium	Leptospiratipperaryensis	Halomonassulfidaeris	Brenneriasp	Asticcacaulisbiprosthecum	Aromatoleumtolulyticum
Micromonosporazamorensis	Sideroxydanssp	CandidatusMethanollivierahydrocarbonicum	Desulfuromonasacetexigens	Leptospiravanthielii	Halomonastitanicae	Brettanomycesbruxellensis	Asticcacaulisexcentricus	Aromatoleumtoluvorans
Microterricolagilva	Simplicispirasuum	CandidatusMethanollivierasp	Desulfuromonasacetoxidans	Leptospirawolbachii	Halomonasutahensis	Brevibacillusagri	Asticcacaulissp	Arsenicibacterrosenii
minedrainage	Sinimarinibacteriumsp	CandidatusMethanomethylialesbacterium	Desulfuromonassoudanensis	Leptospirawolffii	Halomonasventosae	Brevibacillusantibioticus	Asticcacaulistaihuensis	Arsenicicoccussp
Mitsuariasp	Sinorhizobiumamericanum	CandidatusMethanomethylicusmesodigestum	Desulfuromonassp	Leptospirayanagawae	Haloplanusvescus	Brevibacillusborstelensis	Atelocyanobacteriumthalassa	Arsenicitaleaaurantiaca
Modestobactermarinus	Sinorhizobiumfredii	CandidatusMethanomethylicussp	Desulfuromonasthiophila	Leptospiraceaebacterium	Halorhabdustiamatea	Brevibacillusbrevis	Atlantibacterhermannii	Arsukibacteriumikkense
Modestobacterroseus	Sinorhizobiummedicae	CandidatusMethanomethylophilaceaearchaeon	Desulfuromusakysingii	Leptothrixcholodnii	Halorubrumsp	Brevibacilluscentrosporus	Atlantibactersp	Arsukibacteriumsp
Modestobacterversicolor	Sinorhizobiumsaheli	CandidatusMethanomethylophilusalvus	Dethiobacteralkaliphilus	Limihaloglobussulfuriphilus	Halosegnisrubeus	Brevibacilluschoshinensis	Atlantibactersubterranea	Artemisiaannua
Monaibacteriummarinum	Sinorhizobiumsp	CandidatusMethanomethylophilussp	Dethiosulfatarculussandiegensis	Limimaricolacinnabarinus	Halospinadenitrificans	Brevibacillusfluminis	Attheyaseptentrionalis	Arthrobacteragilis
Mooreaproducens	Skermanellaaerolata	CandidatusMethanoperedenaceaearchaeon	Dethiosulfatibacteraminovorans	Limnobactersp	Halospinasp	Brevibacillusformosus	Aulographumhederae	Arthrobacteralpinus
Moorellathermoacetica	Skermanellastibiiresistens	CandidatusMethanoperedensnitroreducens	Dethiosulfovibriopeptidovorans	Lineolatarhizophorae	Halotaleaalkalilenta	Brevibacillusfortis	Aulosiralaxa	Arthrobacterbussei
Moorellamulderi	Sneathiellasp	CandidatusMethanoperedenssp	Dethiosulfovibriosalsuginis	Litoreibacteralbidus	Halothecesp	Brevibacillusgelatini	Aurantiacibacteraquimixticola	Arthrobactercitreus
Moorellaglycerini	Sneathiellalesbacterium	CandidatusMethanoplasmatermitum	Dialistersp	Litoreibacterarenae	Halothiobacillaceaebacterium	Brevibacillushalotolerans	Aurantiacibacteratlanticus	Arthrobactercrystallopoietes
Moorellahumiferrea	Sodalispraecaptivus	CandidatusMethanosuratuspetracarbonis	Dialistersuccinatiphilus	Litoreibacterascidiaceicola	Halothiobacillusneapolitanus	Brevibacillusinvocatus	Aurantiacibacterspongiae	Arthrobactercupressi
Morganellamorganii	Solibacillusisronensis	CandidatusMethanosuratussp	Dickeyaaquatica	Litoreibacterhalocynthiae	Halothiobacillussp	Brevibacilluslaterosporus	Aurantiacibacterxanthus	Arthrobacterdeserti
Moritellasp	Solibacillussilvestris	CandidatusMethanosuratussubterraneum	Dickeyachrysanthemi	Litoreibactermeonggei	Halovibriosalipaludis	Brevibacillusnitrificans	Aurantiacibacterzhengii	Arthrobacterechini
Motilibacterpeucedani	Solimonasaquatica	CandidatusMethylospiramobilis	Dickeyadadantii	Litorilineaaerophila	Halovibriovariabilis	Brevibacilluspanacihumi	Aurantimonasaggregata	Arthrobacterglacialis
Mucilaginibactersp	Solimonasfluminis	CandidatusMethylumidiphilusalinenensis	Dickeyadianthicola	Litorilituuslipolyticus	Halovulumdunhuangense	Brevibacillusparabrevis	Aurantimonascoralicida	Arthrobacterglobiformis
Mucilaginibactergossypii	Sphaerochaetasp	CandidatusMicrarchaeotaarchaeon	Dickeyafangzhongdai	Litorilituussediminis	Handroanthusimpetiginosus	Brevibacillusreuszeri	Aurantimonasendophytica	Arthrobacterlivingstonensis
Mucilaginibactergossypiicola	Sphingobiumbaderi	CandidatusMicropelagosthuwalensis	Dickeyaparadisiaca	Litorivitapollutaquae	Hansschlegeliabeijingensis	Brevibacillussp	Aurantimonasmanganoxydans	Arthrobactermobilis
Mucilaginibactermallensis	Sphingobiumlactosutens	CandidatusModuliflexusflocculans	Dickeyapoaceiphila	Longibactersalinarum	Hansschlegeliaquercus	Brevibacteriumantiquum	Aurantimonassp	Arthrobacternitrophenolicus
Mucilaginibacterpineti	Sphingobiumsp	CandidatusMuproteobacteriabacterium	Dickeyasolani	Longimonashalophila	Hansschlegeliazhihuaiae	Brevibacteriumaurantiacum	Auraticoccuscholistanensis	Arthrobacteroryzae
Mucilaginibacteryixingensis	Sphingobiumyanoikuyae	CandidatusNeoehrlichialotoris	Dickeyasp	Luteimonasgranuli	Hapalosiphonsp	Brevibacteriumcasei	Auraticoccusmonumenti	Arthrobacterpigmenti
Mumiaflava	Sphingomonassp	CandidatusNesciobacterabundans	Dickeyaundicola	Luteitaleapratensis	Hapalosiphonaceaecyanobacterium	Brevibacteriumflavum	Aureibacillushalotolerans	Arthrobacterpsychrochitiniphilus
Murinocardiopsisflavida	Sphingomonastaxi	CandidatusNezhaarchaeotaarchaeon	Dickeyazeae	Luteovulumsphaeroides	Haptolinaericina	Brevibacteriumfrigoritolerans	Aureimonasaltamirensis	Arthrobacterpsychrolactophilus
Myceligeneransxiligouense	Spirochaetaebacterium	CandidatusNucleicultrixamoebiphila	Dictyosteliumdiscoideum	Lutibacterflavus	Hartmannibacterdiazotrophicus	Brevibacteriumiodinum	Aureimonasflava	Arthrobacterrhombi
Mycetohabitansrhizoxinica	Spirochaetesbacterium	CandidatusOmnitrophicabacterium	Dinoroseobactershibae	Lutibacterlitoralis	Hebelomacylindrosporum	Brevibacteriumjeotgali	Aureimonasfodinaquatilis	Arthrobactersaudimassiliensis
Mycobacteriumbovis	Spirosomapollinicola	CandidatusOrdinivivaxstreblomastigis	Dissulfuribacterthermophilus	Lutibactermaritimus	Helianthusannuus	Brevibacteriumlinens	Aureimonasfrigidaquae	Arthrobactersilviterrae
Mycobacteriumpseudoshottsii	Sporidioboluspararoseus	CandidatusOzemobactersibiricus	Dissulfurirhabdusthermomarina	Lutibacteroceani	Helicocarpusgriseus	Brevibacteriumsp	Aureimonasleprariae	Arthrobactersp
Mycobacteriumsp	Sporomusaacidovorans	CandidatusParacaedibacteracanthamoebae	Doreaformicigenerans	Lutibacterprofundi	Helicothecatamesis	Brevibacteriumyomogidense	Aureimonasphyllosphaerae	Arthrobactersubterraneus
Mycobacteriumbasiliense	Sporomusasilvacetica	CandidatusParacaedibacteraceaebacterium	Dorealongicatena	Lutibactersp	Heliocybesulcata	Brevilactibactersinopodophylli	Aureimonaspseudogalii	Arthrobacterterricola
Mycobacteriuminnocens	Sporomusasphaeroides	CandidatusPelagibactersp	Doreasp	Lutimaribacterlitoralis	Herbaspirillumaquaticum	Brevilactibactersp	Aureimonassp	Arthrobacterulcerisalmonis
Mycobacteriumkansasii	Sporomusaceaebacterium	CandidatusPelagibacterubique	Draconibacteriumhalophilum	Lutimaribacterpacificus	Herbaspirillumfrisingense	Brevundimonasbullata	Aureimonasureilytica	Arthrobacterwoluwensis
Mycobacteriumsaskatchewanense	Sporosarcinapasteurii	CandidatusPhaeomarinobacterectocarpi	Draconibacteriumorientale	Lysinibacilluscapsici	Herbaspirillumhuttiense	Brevundimonasdiminuta	Aureliellahelgolandensis	Arthrobacteryangruifuii
Mycobacteriumsenegalense	Staphylococcusagnetis	CandidatusPhycorickettsiatrachydisci	Draconibacteriumsediminis	Lysinibacillusfusiformis	Herbaspirillumrobiniae	Brevundimonasnaejangsanensis	Aureobasidiummelanogenum	Arthrobotrysflagrans
Mycobacteriumsimulans	Staphylococcusargenteus	CandidatusPhycosociusbacilliformis	Drancourtellasp	Lysinibacillussp	Herbaspirillumrubrisubalbicans	Brevundimonassp	Aureobasidiumnamibiae	Arthrobotrysoligospora
Mycobacteriumtalmoniae	Staphylococcusarlettae	CandidatusPoribacteriabacterium	Duncanielladubosii	Lysobactersp	Herbaspirillumsp	Brevundimonassubvibrioides	Aureobasidiumpullulans	Arthrodermabenhamiae
Mycobacteroidesabscessus	Staphylococcusaureus	CandidatusPromineofilumbreve	Duncaniellafreteri	Macrococcuscaseolyticus	Hericiumalpestre	Brevundimonasvancanneytii	Aureobasidiumsubglaciale	Arthrodermagypseum
Mycobacteroidesfranklinii	Staphylococcusauricularis	CandidatusPropionivibrioaalborgensis	Dysgonamonadaceaebacterium	Macrococcusgoetzii	Herminiimonasfonticola	Brochothrixcampestris	Aureococcusanophagefferens	Arthrodermaotae
Mycobacteroidessalmoniphilum	Staphylococcuscapitis	CandidatusPseudoramibacterfermentans	Dysgonomonasalginatilytica	Macrococcussp	Herraniaumbratica	Brochothrixthermosphacta	Aureoumbralagunensis	Arthrospiraplatensis
Mycolicibacteriumchubuense	Staphylococcuscarnosus	CandidatusPuniceispirillumsp	Dysgonomonascapnocytophagoides	Macrophominaphaseolina	Hesseltinellavesiculosa	Brucelladaejeonensis	Auriculariasubglabra	Arthrospirasp
Mycolicibacteriumfortuitum	Staphylococcusdelphini	CandidatusRhodobacterlobularis	Dysgonomonasgadei	Magnetospirasp	Heterobasidionirregulare	Brucellagallinifaecis	Auriculariopsisampla	Arundinibacterroseus
Mycolicibacteriumsmegmatis	Staphylococcusdevriesei	CandidatusRiflebacteriabacterium	Dysgonomonashofstadii	Magnetospirillumaberrantis	Heveabrasiliensis	Brucellaoryzae	Austwickiachelonae	Arundodonax
Mycolicibacteriumvanbaalenii	Staphylococcusgallinarum	CandidatusRoizmanbacteriabacterium	Dysgonomonasmacrotermitis	Magnetospirillumcaucaseum	Hibiscussyriacus	Brucellapseudogrignonensis	Austwickiasp	Asaccharosporairregularis
Mycolicibacteriumhassiacum	Staphylococcusintermedius	CandidatusRokubacteriabacterium	Dysgonomonasmossii	Magnetospirillumgryphiswaldense	Hirsutellaminnesotensis	Brucellatritici	Auxenochlorellaprotothecoides	Asaiabogorensis
Mycolicibacteriumchlorophenolicum	Staphylococcusmicroti	CandidatusSaganbacteriabacterium	Dysgonomonassp	Magnetospirillumkuznetsovii	Hoefleaphototrophica	Brugiamalayi	Avibacteriumavium	Asanoaferruginea
Mycolicibacteriumhippocampi	Staphylococcusmuscae	CandidatusScalinduabrodae	Ectothiorhodospirahaloalkaliphila	Magnetospirillummagneticum	Hoefleasp	Bubalusbubalis	Avibacteriumendocarditidis	Asanoahainanensis
Mycolicibacteriumlitorale	Staphylococcusnepalensis	CandidatusScalinduajaponica	Ectothiorhodospiramarina	Magnetospirillummagnetotacticum	Hordeumvulgare	Bubobubo	Avibacteriumgallinarum	Asanoaishikariensis
Mycolicibacteriumobuense	Staphylococcussaccharolyticus	CandidatusScalinduarubra	Ectothiorhodospiramobilis	Magnetospirillummarisnigri	Hortaeathailandica	Buccocapensis	Avibacteriumparagallinarum	Ascidiaceihabitansdonghaensis
Nakamurellapanacisegetis	Staphylococcusschleiferi	CandidatusScalinduasp	Ectothiorhodospirasp	Magnetospirillummoscoviense	Hortaeawerneckii	Bucerosrhinoceros	Avibacteriumvolantium	Ascobolusimmersus
Natrinemasalaciae	Staphylococcusschweitzeri	CandidatusSchekmanbacteriabacterium	Ectothiorhodospiraceaebacterium	Magnetospirillumsp	Hwanghaeicolaaestuarii	Bucorvusabyssinicus	Azoarcuscommunis	Ascodesmisnigricans
Natronomonaspharaonis	Staphylococcuswarneri	CandidatusSneabacternamystus	Edwardsiellaanguillarum	Magnetovibrioblakemorei	Hyaloscyphabicolor	Budviciaaquatica	Azoarcusindigens	Ascoidearubescens
Natronorubrumsediminis	Stappiasp	CandidatusStahlbacteriabacterium	Edwardsiellahoshinae	Malaciobacterhalophilus	Hyaloscyphahepaticicola	Bugulaneritina	Azoarcusnasutitermitis	Ascosphaeraapis
Natronorubrumtexcoconense	Starkeyanovella	CandidatusSulfobiummesophilum	Edwardsiellaictaluri	Malaciobactermarinus	Hyaloscyphavariabilis	Buphaguserythrorhynchus	Azoarcuspumilus	Ashbyaaceri
Naumannellacuiyingiana	Stenotrophomonasmaltophilia	CandidatusSulfuricurvumsp	Edwardsiellapiscicida	Malaciobactermytili	Hydnomeruliuspinastri	Burhinusbistriatus	Azoarcusrhizosphaerae	Ashbyagossypii
Naumannellahalotolerans	Streptococcusbovimastitidis	CandidatusSulfurimonasbaltica	Edwardsiellatarda	Maliponiaaquimaris	Hydrocarboniclasticamarina	Burkholderiaaenigmatica	Azoarcussp	Asparagusofficinalis
Nemaniaserpens	Streptococcusdysgalactiae	CandidatusSulfurimonasmarisnigri	Eggerthellaguodeyinii	Malonomonasrubra	Hydrogenibacillusschlegelii	Burkholderiaambifaria	Azobacteroidespseudotrichonymphae	Aspergillusaculeatus
Neobacillusbataviensis	Streptococcusequi	CandidatusSumerlaeotabacterium	Eggerthellalenta	Mameliellaalba	Hydrogenibacillussp	Burkholderiaanthina	Azohydromonascaseinilytica	Aspergillusarachidicola
Neobacillusmassiliamazoniensis	Streptococcushillyeri	CandidatusSynechococcusspongiarum	Eggerthellasinensis	Mangrovimonasspongiae	Hydrogenobactersp	Burkholderiaarboris	Azonexusfungiphilus	Aspergillusavenaceus
Neobacillusniacini	Streptococcusmerionis	CandidatusSyntrophoarchaeumbutanivorans	Eggerthellasp	Mangrovimonasyunxiaonensis	Hydrogenobacterthermophilus	Burkholderiacatarinensis	Azonexushydrophilus	Aspergillusawamori
Neocucurbitariacava	Streptococcusparauberis	CandidatusSyntrophoarchaeumcaldarius	Eggerthellaceaebacterium	Maribacteraquivivus	Hydrogenophagaaromaticivorans	Burkholderiacenocepacia	Azorhizobiumcaulinodans	Aspergillusbertholletiae
Neorhizobiumgalegae	Streptococcuspenaeicida	CandidatusSyntrophoarchaeumsp	Eisenbergiellasp	Maribacterarcticus	Hydrogenophagaborbori	Burkholderiacepacia	Azorhizobiumsp	Aspergillusbombycis
Neorhizobiumsp	Streptococcuspluranimalium	CandidatusSyntrophocurvumalkaliphilum	Ellagibacterisourolithinifaciens	Maribacteraurantiacus	Hydrogenophagaintermedia	Burkholderiacontaminans	Azospiraoryzae	Aspergillusbrasiliensis
Neptunomonasjaponica	Streptococcusporcinus	CandidatusTerasakiellamagnetica	Elusimicrobiabacterium	Maribactercaenipelagi	Hydrogenophagasp	Burkholderiadiffusa	Azospirasp	Aspergilluscaelatus
Neptunomonasantarctica	Streptococcusratti	CandidatusThermochlorobacteraerophilum	Emergenciatimonensis	Maribacterflavus	Hydrogenophilalesbacterium	Burkholderiadolosa	Azospirillumbaldaniorum	Aspergilluscalidoustus
Neptunomonasqingdaonensis	Streptococcussp	CandidatusThiodiazotrophaendoloripes	endosymbiontof	Maribacterhydrothermalis	Hydrogenovibriocrunogenus	Burkholderiagladioli	Azospirillumbrasilense	Aspergilluscampestris
Nesterenkoniaaurantiaca	Streptococcusuberis	CandidatusThiodiazotrophaendolucinida	Endozoicomonadaceaebacterium	Maribacterluteus	Hydrogenovibriomarinus	Burkholderiaglumae	Azospirillumdoebereinerae	Aspergilluscandidus
Nesterenkoniajeotgali	Streptomycesacidiscabies	CandidatusThiodictyonsyntrophicum	Entamoebadispar	Maribacterpolysiphoniae	Hydrogenovibriosp	Burkholderiahumptydooensis	Azospirillumgriseum	Aspergilluscapensis
Nesterenkoniasandarakina	Streptomycesangustmyceticus	CandidatusThiothrixsingaporensis	Entamoebahistolytica	Maribactersp	Hydrogenovibriothermophilus	Burkholderialata	Azospirillumhumicireducens	Aspergilluscarbonarius
Nesterenkoniaxinjiangensis	Streptomycesbathyalis	CandidatusThorarchaeotaarchaeon	Entamoebainvadens	Maribacterulvicola	Hyellapatelloides	Burkholderialatens	Azospirillumlipoferum	Aspergilluschevalieri
Neurosporacrassa	Streptomycessp	CandidatusTokpelaiahoelldoblerii	Entamoebanuttalli	Marichromatiumgracile	Hylemonellagracilis	Burkholderiamallei	Azospirillumoleiclasticum	Aspergillusclavatus
Niastellakoreensis	Strobilurustenacellus	CandidatusTokpelaiasp	Enterobacillustribolii	MarineGroup	Hymenobactercoccineus	Burkholderiamayonis	Azospirillumoryzae	Aspergilluscoremiiformis
Niastellasp	Sulfitobacterindolifex	CandidatusUhrbacteriabacterium	Enterobacteragglomerans	Mariniflexilefucanivorans	Hymenobacternivis	Burkholderiametallica	Azospirillumpalustre	Aspergilluscristatus
Nitratireductorindicus	Sulfitobacterpseudonitzschiae	CandidatusVecturithrixgranuli	Enterobacterasburiae	Mariniflexilesp	Hymenobactersp	Burkholderiamultivorans	Azospirillumramasamyi	Aspergillusellipticus
Nitratireductorpacificus	Sulfitobactersp	CandidatusVerstraetearchaeotaarchaeon	Enterobacterbugandensis	Mariniradiussaccharolyticus	Hypholomasublateritium	Burkholderiaoklahomensis	Azospirillumsp	Aspergilluseucalypticola
Nitratireductorbasaltis	Sulfuriferulasp	CandidatusViridilineahalotolerans	Enterobactercancerogenus	Marinobacteradhaerens	Hyphomicrobialesbacterium	Burkholderiapaludis	Azospirillumthermophilum	Aspergillusfijiensis
Nitratiruptorsp	Sulfurospirillumhalorespirans	CandidatusViridilineamediisalina	Enterobacterchengduensis	Marinobacterdaqiaonensis	Hyphomicrobiumdenitrificans	Burkholderiaplantarii	Azospirillumthiophilum	Aspergillusfischeri
Nitrincolalacisaponensis	Sulfurospirillummultivorans	CandidatusWallbacteriabacterium	Enterobacterchuandaensis	Marinobacterexcellens	Hyphomicrobiumsp	Burkholderiapseudomallei	Azotobacterbeijerinckii	Aspergillusflavus
Nitrobacterhamburgensis	Sulfurospirillumsp	CandidatusWeimeriabifida	Enterobactercloacae	Marinobacterflavimaris	Hypocreaatroviridis	Burkholderiapseudomultivorans	Azotobacterchroococcum	Aspergillusfumigatus
Nitrobacterwinogradskyi	Swaminathaniasalitolerans	CandidatusWoesearchaeotaarchaeon	Enterobactergenomosp	Marinobacterfuscus	Hypoxylonsp	Burkholderiapuraquae	Azotobactervinelandii	Aspergillusglaucus
Nitrospirillumamazonense	Synechococcussp	CandidatusWolbachiamassiliensis	Enterobacterhormaechei	Marinobactergudaonensis	Hypsibiusdujardini	Burkholderiapyrrocinia	Babjeviellainositovora	Aspergillusheteromorphus
Nitrospirillumiridis	Synergistaceaebacterium	CandidatusXenolissoclinumpacificiensis	Enterobacterhuaxiensis	Marinobacterguineae	Hypsizygusmarmoreus	Burkholderiareimsis	Bacillaceaebacterium	Aspergillushomomorphus
Nitzschiacf.	Synergistesjonesii	Caprahircus	Enterobacterkobei	Marinobacterhalophilus	Ideonelladechloratans	Burkholderiaseminalis	Bacillibacterium	Aspergillusibericus
Niveibacteriumumoris	Synergistetesbacterium	Caproicibacterfermentans	Enterobacterlignolyticus	Marinobacterlipolyticus	Ideonellasakaiensis	Burkholderiasingularis	Bacillusaerolatus	Aspergillusindologenus
Nocardiaaurantia	Syntrophaceaebacterium	Caproicibacteriumamylolyticum	Enterobacterludwigii	Marinobacterlitoralis	Ideonellasp	Burkholderiasp	Bacillusakibai	Aspergilluskawachii
Nocardiacerradoensis	Talaromycesmarneffei	Caproiciproducenssp	Enterobactermori	Marinobactermanganoxydans	Intrasporangiaceaebacterium	Burkholderiastabilis	Bacillusalbus	Aspergilluslacticoffeatus
Nocardiamacrotermitis	Tatumellacitrea	Carbonactinosporathermoautotrophica	Enterobacterquasihormaechei	Marinobactermaritimus	Jaapiaargillacea	Burkholderiastagnalis	Bacillusaltitudinis	Aspergilluslentulus
Nocardioidessimplex	Tatumellamorbirosei	Carboxydocellasporoproducens	Enterobacterroggenkampii	Marinobactermaroccanus	Jaminaearosea	Burkholderiaterritorii	Bacillusamyloliquefaciens	Aspergillusleporis
Nocardioidessp	Tatumellasp	Carboxydocellathermautotrophica	Enterobactersichuanensis	Marinobacternauticus	Jannaschiadonghaensis	Burkholderiathailandensis	Bacillusanthracis	Aspergillusluchuensis
Nocardioidesalbertanoniae	Taylorellaasinigenitalis	Carboxydothermusislandicus	Enterobactersoli	Marinobacternitratireducens	Jannaschiafaecimaris	Burkholderiaubonensis	Bacillusatrophaeus	Aspergillusminisclerotigenes
Nocardioidesalbus	Taylorellaequigenitalis	Carboxydothermuspertinax	Enterobactersp	Marinobacterorientalis	Janthinobacteriumsp	Burkholderiavietnamiensis	Bacillusaustralimaris	Aspergillusmulundensis
Nocardioidesalpinus	Terrihabitanssoli	Carideicomesalvinocaridis	Enterobacterwuhouensis	Marinobacteroulmenensis	Jatrophacurcas	Burkholderiaceaebacterium	Bacillusbadius	Aspergillusneoniger
Nocardioidesaromaticivorans	Tetragenococcushalophilus	Carteriasp	Enterobacteralesbacterium	Marinobacterpelagius	Jiellaendophytica	Burkholderialesbacterium	Bacillusbenzoevorans	Aspergillusniger
Nocardioidesdaedukensis	Tetragenococcuskoreensis	Catenibacillusscindens	Enterobacteriaceaebacterium	Marinobacterpersicus	Jiellapacifica	Bursaphelenchusokinawaensis	Bacillusbeveridgei	Aspergillusnomiae
Nocardioidesginsengisegetis	Tetragenococcusmuriaticus	Catenisphaeraadipataccumulans	Enteroclosteraldenensis	Marinobacterprofundi	Jimgerdemanniaflammicorona	Bursaphelenchusxylophilus	Bacillusbombysepticus	Aspergillusnovofumigatus
Nocardioideskongjuensis	Thalassobiumsp	Cathayaargyrophylla	Enteroclosterasparagiformis	Marinobacterpsychrophilus	Juglansregia	Buteojaponicus	Bacilluscaldolyticus	Aspergillusnovoparasiticus
Nocardioideslianchengensis	Thalassospiraalkalitolerans	Caulerpaashmeadii	Enteroclosterbolteae	Marinobactersalinus	Kalanchoefedtschenkoi	Buttiauxellaagrestis	Bacilluscanaveralius	Aspergillusochraceoroseus
Nocardioidesmarinisabuli	Thalassospiralohafexi	Caulerpabrownii	Enteroclostercitroniae	Marinobactersalsuginis	Kalmanozymabrasiliensis	Buttiauxellabrennerae	Bacilluscereus	Aspergillusoryzae
Nocardioidesmarinus	Thalassospiralucentensis	Caulerpacliftonii	Enteroclosterclostridioformis	Marinobactersantoriniensis	Kangsaoukellapontilimi	Buttiauxellagaviniae	Bacillusclarus	Aspergillusparasiticus
Nocardioidespanzhihuensis	Thalassospiramarina	Caulerpacupressoides	Enteroclosterlavalensis	Marinobactershengliensis	Ketobacteralkanivorans	Buttiauxellaizardii	Bacillusclausii	Aspergillusphoenicis
Nocardioidesperillae	Thalassospiramesophila	Caulerpalentillifera	Enterococcussp	Marinobactersp	Ketobactersp	Buttiauxellanoackiae	Bacilluscytotoxicus	Aspergilluspiperis
Nocardioidespsychrotolerans	Thalassospirapermensis	Caulerpamanorensis	Enterovibrionorvegicus	Marinobactersubterrani	Kineobactrumsediminis	Buttiauxellasp	Bacillusdafuensis	Aspergilluspseudocaelatus
Nocardioidesszechwanensis	Thalassospiraprofundimaris	Caulerpaokamurae	Entomomonasmoraniae	Marinobactervinifirmus	Kineosphaeralimosa	Buttiauxellawarmboldiae	Bacillusenclensis	Aspergilluspseudonomiae
Nocardioidesterrae	Thalassospirasp	Caulerparacemosa	Entomomonassp	Marinobactervulgaris	Kingdoniauniflora	Butyricicoccussp	Bacillusfreudenreichii	Aspergilluspseudotamarii
Nocardioidesthalensis	Thalassospiratepidiphila	Caulerpaserrulata	Epsilonproteobacteriabacterium	Marinobacterzhejiangensis	Kitasatosporaaureofaciens	Byssochlamysspectabilis	Bacillusfungorum	Aspergilluspuulaauensis
Nocardiopsissp	Thalassospiraxiamenensis	Caulerpaverticillata	Epulopisciumsp	Marinobacteriumlutimaris	Kitasatosporacheerisanensis	Byssotheciumcircinans	Bacillusgaemokensis	Aspergillusrambellii
Nocardiopsisaegyptia	Thalassospiraxianhensis	Caulobacterendophyticus	Erwiniacitreus	Marinobacteriummangrovicola	Kitasatosporagriseola	Bythopirellulagoksoyri	Bacillusglennii	Aspergillusruber
Nocardiopsisalgeriensis	Thaumarchaeotaarchaeon	Caulobacterflavus	Erwiniamallotivora	Marinobacteriumsp	Kitasatosporakifunensis	Bythopirellulapolymerisocia	Bacillusglycinifermentans	Aspergillussaccharolyticus
Nocardiopsisarvandica	thaumarchaeoteenrichment	Caulobacterhenricii	Erwiniapersicina	Marinomonascommunis	Kitasatosporaniigatensis	Caballeroniaarationis	Bacillusgobiensis	Aspergillussclerotialis
Nocardiopsiscomposta	Thermanaerovibriovelox	Caulobactermirabilis	Erwiniarhapontici	Marinoscillumsp	Kitasatosporasp	Caballeroniaarvi	Bacillushaynesii	Aspergillussclerotiicarbonarius
Nocardiopsisflavescens	Thermoplasmataarchaeon	Caulobacterradicis	Erwiniasp	Marinosulfonomonassp	Kitasatosporaviridis	Caballeroniacalidae	Bacillusidriensis	Aspergillussclerotioniger
Nocardiopsismetallicus	Thermoplasmatalesarchaeon	Caulobactersegnis	Erwiniaceaebacterium	Marisediminitaleaaggregata	Klebsiellaaerogenes	Caballeroniacatudaia	Bacillusinfantis	Aspergillussergii
Nocardiopsismwathae	Thermosinuscarboxydivorans	Caulobactersp	Erysipelatoclostridiumramosum	Maritaleamyrionectae	Klebsiellaoxytoca	Caballeroniachoica	Bacilluslicheniformis	Aspergillussp
Nodulariaspumigena	Thermusaquaticus	Caulobactervibrioides	Erysipelotrichaceaebacterium	Maritimibacteralkaliphilus	Klebsiellaquasipneumoniae	Caballeroniaconcitans	Bacillusluti	Aspergillussteynii
Nonomuraeacoxensis	Thermusbrockianus	Caulobacterzeae	Erysipelotrichiabacterium	Maritimibactersp	Klebsiellasp	Caballeroniacordobensis	Bacillusmangrovi	Aspergillussydowii
Nonomuraeadietziae	Thioalkalivibrionitratireducens	Caulobacteraceaebacterium	Escherichiaalba	Marivirgatractuosa	Klebsiellavariicola	Caballeroniafortuita	Bacillusmanliponensis	Aspergillustaichungensis
Nonomuraeaendophytica	Thioalkalivibrioparadoxus	Caulobacteralesbacterium	Escherichiaalbertii	Marivitageojedonensis	Klebsormidiumnitens	Caballeroniaglathei	Bacillusmegaterium	Aspergillustamarii
Nonomuraeafuscirosea	Thioclavadalianensis	Cedrusdeodara	Escherichiacoli	Marixanthomonasophiurae	Klenkiabrasiliensis	Caballeroniaglebae	Bacillusmesophilum	Aspergillustanneri
Nonomuraeagerenzanensis	Thioclavamarina	Celeribacterbaekdonensis	Escherichiafergusonii	Marixanthomonassp	Kocuriapolaris	Caballeroniagrimmiae	Bacillusmesophilus	Aspergillusterreus
Nonomuraeajabiensis	Thioclavasp	Celeribacterethanolicus	Escherichiamarmotae	Massiliaaquatica	Kocuriarosea	Caballeroniahumi	Bacillusmethanolicus	Aspergillusthermomutatus
Nonomuraeajiangxiensis	Tistrellamobilis	Celeribacterhalophilus	Escherichiasp	Massiliaarmeniaca	Kocuriasediminis	Caballeroniahypogeia	Bacillusmobilis	Aspergillustransmontanensis
Nonomuraeamaritima	Tistrellasp	Celeribacterindicus	Ethanoligenensharbinense	Massiliaatriviolacea	Kocuriasp	Caballeroniainsecticola	Bacillusmojavensis	Aspergillustubingensis
Nonomuraeamuscovyensis	Tolypothrixtenuis	Celeribactermarinus	Eubacteriaceaebacterium	Massiliaflava	Kocuriaturfanensis	Caballeroniamineralivorans	Bacillusmycoides	Aspergillusturcosus
Nonomuraeapolychroma	Trichormusvariabilis	Celeribacterneptunius	Eubacteriumaggregans	Massiliaglaciei	Komagataeibacterintermedius	Caballeronianovacaledonica	Bacillusnakamurai	Aspergillusudagawae
Nonomuraeapusilla	Trichurissuis	Celeribacterpersicus	Eubacteriumbarkeri	Massiliaguangdongensis	Komagataeibacteroboediens	Caballeroniapedi	Bacillusobstructivus	Aspergillusuvarum
Nonomuraearubra	Trifoliumpratense	Celerinatantimonasdiazotrophica	Eubacteriumbrachy	Massiliasp	Komagataeibactersaccharivorans	Caballeroniaptereochthonis	Bacillusoleivorans	Aspergillusvadensis
Nonomuraeasolani	Tritonibacterhorizontis	Cellulosilyticumlentocellum	Eubacteriumcallanderi	Massiliaviolacea	Komagataeibacterxylinus	Caballeroniasordidicola	Bacilluspacificus	Aspergillusversicolor
Nonomuraeasoli	Tsukamurellapaurometabola	Cellulosilyticumsp	Eubacteriumcellulosolvens	Massiliaviolaceinigra	Kosakoniaarachidis	Caballeroniasp	Bacillusparalicheniformis	Aspergillusviolaceofuscus
Nonomuraeawenchangensis	unculturedAlphaproteobacteriabacterium	Cellvibrionaceaebacterium	Eubacteriumeligens	Medicagotruncatula	Kosakoniacowanii	Caballeroniatelluris	Bacillusparamycoides	Aspergilluswelwitschiae
Nostocsp	unculturedammonia-oxidisingbacterium	Cellvibrionalesbacterium	Eubacteriumhallii	Meiothermusgranaticius	Krasilnikoviellaflava	Caballeroniatemeraria	Bacillusparanthracis	Aspergilluswentii
Noviherbaspirillumhumi	unculturedammonia-oxidizingarchaeon	Centipedaperiodontii	Eubacteriuminfirmum	Meiothermusluteus	Kushneriaavicenniae	Caballeroniaterrestris	Bacilluspiezotolerans	Astatotilapiacalliptera
Novimethylophiluskurashikiensis	unculturedammonia-oxidizingbacterium	Cephaleurossp	Eubacteriumlimosum	Melioribacterroseus	Kushneriaindalinina	Caballeroniaudeis	Bacilluspseudomycoides	Asticcacaulisbiprosthecum
Novipirellulaaureliae	unculturedammonia-oxidizingbeta	Cephalotaxushainanensis	Eubacteriummaltosivorans	Melioribactersp	Kushneriamarisflavi	Caballeroniazhejiangensis	Bacilluspumilus	Asticcacaulisexcentricus
Novosphingobiumaromaticivorans	unculturedammonia-oxidizingcrenarchaeote	Cephalotaxusharringtonia	Eubacteriumminutum	Melioribacteraceaebacterium	Kushneriaphosphatilytica	Cacopsyllamelanoneura	Bacillussafensis	Asticcacaulissp
Novosphingobiumsp	unculturedAnaerotruncussp	Cephalotaxuslanceolata	Eubacteriumnodatum	Mesobacillusboroniphilus	Kushneriaphyllosphaerae	Cadophorasp	Bacillussaganii	Asticcacaulistaihuensis
Novosphingobiumnitrogenifigens	unculturedarchaeon	Cephalotaxusoliveri	Eubacteriumoxidoreducens	Mesobacilluscampisalis	Kushneriasinocarnis	Caenibiustardaugens	Bacillussalarius	Astyanaxmexicanus
Novosphingobiumchloroacetimidivorans	unculturedbacterium	Cephalotaxussinensis	Eubacteriumplexicaudatum	Mesobacilluspersicus	Kutzneriaalbida	Caenimonaskoreensis	Bacillussalipaludis	Atelocyanobacteriumthalassa
Novosphingobiumfluoreni	unculturedbacteriumB4-3	Cephalotaxuswilsoniana	Eubacteriumpyruvativorans	Mesobacillusselenatarsenatis	Kutzneriasp	Caenimonassp	Bacillusselenitireducens	Atlantibacterhermannii
Novosphingobiumhassiacum	unculturedbacteriumBAA8	Ceratopteriscornuta	Eubacteriumramulus	Mesobacillussubterraneus	Kwoniellabestiolae	Caenispirillumbisanense	Bacillussiamensis	Atlantibactersp
Novosphingobiumkunmingense	unculturedbacteriumBAB33	Ceratopterisrichardii	Eubacteriumrectale	Mesoflavibactersabulilitoris	Kwonielladejecticola	Caenispirillumsalinarum	Bacillussmithii	Atlantibactersubterranea
Novosphingobiummarinum	unculturedbacteriumBAC5	Ceratozamiahildae	Eubacteriumsiraeum	Mesoniasp	Kwoniellaheveanensis	Caenorhabditisbrenneri	Bacillussolimangrovi	Atopobactersp
Novosphingobiummathurense	unculturedbacteriumBAC6	Cereibacterazotoformans	Eubacteriumsp	Mesorhizobiumcomposti	Kwoniellamangroviensis	Caenorhabditisbriggsae	Bacillussonorensis	Attheyaseptentrionalis
Novosphingobiumsediminicola	unculturedbacteriumBAD34	Cereibacterchanglensis	Eubacteriumsulci	Mesorhizobiumdenitrificans	Kwoniellapini	Caenorhabditiselegans	Bacillussp	Aulographumhederae
Novosphingobiumsubterraneum	unculturedbacteriumEIL102C09	Cereibacterjohrii	Eubacteriumventriosum	Mesorhizobiumloti	Kwoniellashandongensis	Caenorhabditisjaponica	Bacillusspizizenii	Aulosiralaxa
Novosphingobiumtaihuense	unculturedbacteriumFW-1	Cereibacterovatus	Euryarchaeotaarchaeon	Mesorhizobiumplurifarium	Kyrpidiaspormannii	Caenorhabditisnigoni	Bacillusstratosphericus	Aurantiacibacteraquimixticola
Occultellaaeris	unculturedbacteriumFW-18	Cereibactersphaeroides	Evansellacaseinilytica	Mesorhizobiumsp	Kyrpidiatusciae	Caenorhabditisremanei	Bacillussubtilis	Aurantiacibacterarachoides
Oceanobacilluslimi	unculturedbacteriumFW-36	Cetobacteriumsp	Evtepiagabavorous	Mesorhizobiumtianshanense	Labilithrixluteola	Caenorhabditistropicalis	Bacillusswezeyi	Aurantiacibacteratlanticus
Ochrobactrumsp	unculturedbacteriumFW-47	Chaetophoralobata	Ewingellaamericana	Methanosarcinamazei	Labrenziaaggregata	Caimanyacare	Bacillustaeanensis	Aurantiacibacterrhizosphaerae
Ochrobactrumsoli	unculturedbacteriumFW-50	Chaetophorasp	Exilispirasp	Methanosarcinalesarchaeon	Labrenziamarina	Cairinamoschata	Bacillustequilensis	Aurantiacibacterspongiae
Octadecabacterantarcticus	unculturedbacteriumga1	Chaetophoropsiscf.	Ezakiellacoagulans	Methanothrixsp	Labrenziasp	Cajanuscajan	Bacillusthermozeamaize	Aurantiacibacterxanthus
Octadecabactertemperatus	unculturedbacteriumga2	Chaetophoropsispisiformis	Faecalibacteriumcf.	methanotrophicendosymbiont	Labrenziasuaedae	Calcariusornatus	Bacillusthuringiensis	Aurantiacibacterzhengii
Oerskoviaenterophila	unculturedbacteriumga3	Chaetophoropsispolyrhiza	Faecalibacteriumprausnitzii	Methylacidiphilumfumariolicum	Laccariaamethystina	Calcidiscusleptoporus	Bacillustimonensis	Aurantimonasaggregata
Oharaeibacterdiazotrophicus	unculturedbacteriumga4	Chaetosphaeridiumglobosum	Faecalibacteriumsp	Methylobacillussp	Laccariabicolor	Caldalkalibacillusthermarum	Bacillustoyonensis	Aurantimonascoralicida
Oidiodendroncereale	unculturedbacteriumgp1	Chamaecyparisformosensis	Faecalicatenacontorta	Methylobactersp	Lachnellulacervina	Calderihabitansmaritimus	Bacillustropicus	Aurantimonasendophytica
Oleibactermarinus	unculturedbacteriumgp10	Chamaecyparishodginsii	Faecalicatenaorotica	Methylobactertundripaludum	Lachnospiraceaebacterium	Caldibacillushisashii	Bacillusvallismortis	Aurantimonasmanganoxydans
Oleispiraantarctica	unculturedbacteriumgp11	Chamaecyparislawsoniana	Faecalicoccuspleomorphus	Methylobacteriumdankookense	Lactucasaligna	Caldibacillusthermoamylovorans	Bacillusvelezensis	Aurantimonassp
Olivibacterdomesticus	unculturedbacteriumgp14	Chamaecyparisobtusa	Fermentimonascaenicola	Methylobacteriumsp	Lactucasativa	Caldicellulosiruptorhydrothermalis	Bacillusweihaiensis	Auraticoccuscholistanensis
Ophiosphaerellakorrae	unculturedbacteriumgp15	Chamaecyparispisifera	Ferrimonasbalearica	Methylocellasilvestris	Laetiporussulphureus	Caldicellulosiruptorkristjanssonii	Bacilluswiedmannii	Auraticoccusmonumenti
Orbushercynius	unculturedbacteriumgp16	Chamaesiphonminutus	Ferrimonaslipolytica	Methylocellatundrae	Lampropediapuyangensis	Caldicellulosiruptorkronotskyensis	Bacilluswudalianchiensis	Aureibacillushalotolerans
Orrelladioscoreae	unculturedbacteriumgp17	Chamaesiphonpolymorphus	Ferrimonasmarina	Methylococcussp	Lasalliapustulata	Caldicellulosiruptorlactoaceticus	Bacillusxiamenensis	Aureimonasaltamirensis
Oryzisolibacterpropanilivorax	unculturedbacteriumgp19	Charavulgaris	Ferrimonassediminum	Methylocystaceaebacterium	Lasiodiplodiatheobromae	Caldicellulosiruptorobsidiansis	Bacillusyapensis	Aureimonasflava
Oryzomicrobiumterrae	unculturedbacteriumgp20	Characiochlorisacuminata	Ferrimonassp	Methylocystissp	Lasiusniger	Caldicellulosiruptorowensensis	Bacilluszhangzhouensis	Aureimonasfodinaquatilis
Oscillatorianigro-viridis	unculturedbacteriumgp21	Characiopsisacuta	Fervidicellametallireducens	Methylomonaskoyamae	Lautropiadentalis	Caldilineaceaebacterium	bacteriasymbiont	Aureimonasfrigidaquae
Oscillatoriasancta	unculturedbacteriumgp22	Cheilanthesmicropteris	Fervidicolaferrireducens	Methylomonassp	Lautropiasp	Calditerrivibrionitroreducens	Bacteriodetesbacterium	Aureimonasleprariae
Oxalobacteraceaebacterium	unculturedbacteriumgp24	Chelativoranssp	Fervidobacteriumchangbaicum	Methylophagamuralis	Leersiaperrieri	Calidifontibacterindicus	Bacteriovoraxsp	Aureimonasphyllosphaerae
Pacificibactermarinus	unculturedbacteriumgp4	Chelatococcusasaccharovorans	Fervidobacteriumgondwanense	Methylophaganitratireducenticrescens	Legionellaquinlivanii	Calidrispygmaea	Bacteriovoraxstolpii	Aureimonaspseudogalii
Pacificibactermaritimus	unculturedbacteriumgp6	Chelatococcuscaeni	Fervidobacteriumislandicum	Methylophagasp	Lentinulaedodes	Caligusrogercresseyi	bacterium	Aureimonassp
Paecilomycessp	unculturedbacteriumgp7	Chelatococcuscomposti	Fervidobacteriumnodosum	Methyloprofundussp	Lentinustigrinus	Callaeaswilsoni	bacterium0.1xD8-82	Aureimonasureilytica
Paenarthrobacteraurescens	unculturedbacteriumgp8	Chelatococcussambhunathii	Fervidobacteriumpennivorans	Methylorubrumpopuli	Lentisphaeraaraneosa	Callipeplasquamata	bacterium1XD42-44	Aureliellahelgolandensis
Paenibacillusalvei	unculturedbacteriumgp9	Chelatococcussp	Fervidobacteriumthailandense	Methylosinussp	Lentitheciumfluviatile	Callithrixjacchus	bacterium1xD42-67	Aureobasidiummelanogenum
Paenibacilluspolymyxa	unculturedbacteriumNAB-0-11	Chitinophagajiangningensis	Fibrobactersp	Methylosinussporium	Leptolyngbyaboryana	Callorhinchusmilii	bacterium1XD42-8	Aureobasidiumnamibiae
Paenibacillusterrae	unculturedbacteriumNAB-0-15	Chitinophagatropicalis	Fibrobacteresbacterium	Methylosinustrichosporium	Leptolyngbyafoveolarum	Callorhinusursinus	bacterium1xD8-6	Aureobasidiumpullulans
Paenibacillussp	unculturedbacteriumNAB-0-20	Chlamydomonasapplanata	Filifactoralocis	Methylotenerasp	Leptolyngbyasp	Caloenasnicobarica	bacterium1XD8-92	Aureobasidiumsubglaciale
Paenibacillusuliginis	unculturedbacteriumNAB-0-23	Chlamydomonasleiostraca	Finegoldiamagna	Methylovulumsp	Leptolyngbyaceaecyanobacterium	Calonectrisborealis	bacteriumA37T11	Aureococcusanophagefferens
Paenibacilluslarvae	unculturedbacteriumNAB-0-26	Chlamydomonasmoewusii	Finegoldiasp	Microbulbiferyueqingensis	Leptosphaeriamaculans	Calothrixsp	bacteriumADurb.Bin236	Aureoumbralagunensis
Paenibacillusalgorifonticola	unculturedbacteriumNAB-0-28	Chlamydomonasnivalis	Firmicutesbacterium	Micrococcusendophyticus	Leptotrombidiumdeliense	Calypteanna	bacteriumADurb.Bin243	Auriculariasubglabra
Paenibacillusamylolyticus	unculturedbacteriumNAB-0-38	Chlamydomonaspeterfii	Flavobacteriiabacterium	Microscillamarina	Leucoagaricussp	Calyptomenaviridis	bacteriumADurb.Bin363	Auriculariopsisampla
Paenibacillusaquistagni	unculturedbacteriumNAB-0-5	Chlamydomonasreinhardtii	Flavonifractorplautii	Microscillaceaebacterium	Leucosporidiumcreatinivorum	Camelimonaslactis	bacteriumADurb.Bin374	Austrofunduluslimnaeus
Paenibacillusbaekrokdamisoli	unculturedbacteriumNAB-0-6	Chlamydomonassp	Flavonifractorsp	Microvirgabrassicacearum	Leucothrixarctica	Camelliasinensis	bacteriumADurb.Bin429	Austwickiachelonae
Paenibacilluscatalpae	unculturedbacteriumNAB-0-7	Chloracidobacteriumsp	Flexilineaflocculi	Microvirgaguangxiensis	Lichenibacteriumminor	Camelusdromedarius	bacteriumADurb.Bin431	Austwickiasp
Paenibacilluscellulosilyticus	unculturedbacteriumNAB-8-A23	Chloracidobacteriumthermophilum	Flexistipessinusarabici	Microvirgalupini	Lichenibacteriumramalinae	Camelusferus	bacteriumADurb.Bin478	Auxenochlorellaprotothecoides
Paenibacilluscurdlanolyticus	unculturedbacteriumNAB-8-A5	Chlorellaheliozoae	Fontibacilluspanacisegetis	Microvirgasp	Lichenicoccusroseus	Camponotusfloridanus	bacteriumADurb.BinA028	Avibacteriumavium
Paenibacillusendophyticus	unculturedbacteriumNAB-8-B13	Chlorellasp	Fontibacillusphaseoli	Microvirgathermotolerans	Lichenicolacladoniae	Campylorhamphusprocurvoides	bacteriumB17	Avibacteriumendocarditidis
Paenibacillusillinoisensis	unculturedbacteriumNAB-8-B2	Chlorellavariabilis	Fontibacillussolani	Microvirgavignae	Lichtheimiaramosa	Candidaalbicans	bacteriumBMS3Abin03	Avibacteriumgallinarum
Paenibacillusjilunlii	unculturedbacteriumNAB-8-B27	Chlorellavulgaris	Fonticellatunisiensis	Microvirgulaaerodenitrificans	Limimaricolasoesokkakensis	Candidaauris	bacteriumBMS3Abin04	Avibacteriumparagallinarum
Paenibacillusmacquariensis	unculturedbacteriumNAB-8-B37	Chlorobaculumlimnaeum	Formivibriocitricus	Microvirgulasp	Limnobactersp	Candidaboidinii	bacteriumBMS3Abin05	Avibacteriumvolantium
Paenibacillusmethanolicus	unculturedbacteriumNAB-8-B6	Chlorobaculumparvum	Fournierellamassiliensis	Minwuiathermotolerans	Limnoglobusroseus	Candidadubliniensis	bacteriumBMS3Abin06	Azoarcuscommunis
Paenibacilluspasadenensis	unculturedbacteriumNAB-8-B7	Chlorobaculumsp	Franconibacterpulveris	Mitsuariasp	Limnohabitanscurvus	Candidaduobushaemulonis	bacteriumBMS3Abin07	Azoarcusindigens
Paenibacillusphyllosphaerae	unculturedbacteriumNAB-8-B8	Chlorobaculumtepidum	Fremyelladiplosiphon	Moritellamarina	Limnohabitanssp	Candidaglabrata	bacteriumBMS3Abin10	Azoarcusnasutitermitis
Paenibacilluspolysaccharolyticus	unculturedbacteriumNAB-8-C11	Chlorobaculumthiosulfatiphilum	Fretibacteriumfastidiosum	Moritellasp	Limnospiraindica	Candidahaemuloni	bacteriumBMS3Abin11	Azoarcuspumilus
Paenibacillusprosopidis	unculturedbacteriumNAB-8-C27	Chlorobiaceaebacterium	Fretibacteriumsp	Moritellaviscosa	Limnospiramaxima	Candidainconspicua	bacteriumBMS3Abin14	Azoarcusrhizosphaerae
Paenibacillusrhizosphaerae	unculturedbacteriumPS-45	Chlorobiumchlorochromatii	Frischellaperrara	Moritellayayanosii	Limnospirasp	Candidaintermedia	bacteriumBMS3Bbin01	Azoarcussp
Paenibacillustaihuensis	unculturedbacteriumPS-47	Chlorobiumferrooxidans	Frisingicoccuscaecimuris	Morococcuscerebrosus	Limnothrixrosea	Candidamaltosa	bacteriumBMS3Bbin02	Azobacteroidespseudotrichonymphae
Paenibacillustianmuensis	unculturedbacteriumPS-49	Chlorobiumlimicola	Fuerstiamarisgermanicae	Motiliproteuscoralliicola	Limnothrixsp	Candidanorvegensis	bacteriumBMS3Bbin04	Azohydromonascaseinilytica
Paenibacillustyphae	unculturedbacteriumPS-5	Chlorobiumluteolum	Fusibactersp	Motiliproteussp	Linderinapennispora	Candidaorthopsilosis	bacteriumBMS3Bbin07	Azomonasagilis
Paenibacillusxylanexedens	unculturedbacteriumPS-58	Chlorobiumphaeobacteroides	Fusicatenibactersaccharivorans	Mucilaginibacterginsenosidivorans	Lineolatarhizophorae	Candidaparapsilosis	bacteriumBMS3Bbin10	Azomonasmacrocytogenes
Paeniglutamicibactergangotriensis	unculturedbacteriumPS-8	Chlorobiumphaeovibrioides	Fusobacteriabacterium	Mucilaginibactergossypii	Lipingzhangellahalophila	Candidapseudohaemulonii	bacteriumBMS3Bbin12	Azonexusfungiphilus
Palleroniaabyssalis	unculturedbacteriumPS-80	Chlorobiumsp	Fusobacteriaceaebacterium	Mucilaginibactermali	Lipomycesstarkeyi	Candidatropicalis	bacteriumBMS3Bbin14	Azonexushydrophilus
Palleroniamarisminoris	unculturedbacteriumRbz-a	Chlorodesmisfastigiata	Fusobacteriiabacterium	Mucilaginibacterrubeus	Litomosoidessigmodontis	Candidaviswanathii	bacteriumBRH_c32	Azorhizobiumcaulinodans
Paludibacteriumpurpuratum	unculturedbacteriumRbz-e	Chloroflexalesbacterium	Fusobacteriumcanifelinum	Mucilaginibactersp	Litoricolaceaebacterium	candidatedivisionCPR3	bacteriumD16-34	Azorhizobiumsp
Paludisphaeraborealis	unculturedbacteriumWC301-33	Chloroflexibacterium	Fusobacteriumequinum	Muricaudaalvinocaridis	Litorivitapollutaquae	candidatedivisionKSB1	bacteriumD16-59	Azospiraoryzae
Panacagrimonasperspica	unculturedbacteriumWC301-37	Chloroflexiabacterium	Fusobacteriumgonidiaformans	Muricaudaantarctica	Loaloa	candidatedivisionTA06	bacteriumendosymbiont	Azospirarestricta
Pandoraeacepalis	unculturedbacteriumWC306-1	Chloroflexusaggregans	Fusobacteriumhwasookii	Muricaudaflava	Loktanellaatrilutea	candidatedivisionTM6	bacteriumenrichment	Azospirasp
Pandoraeaeparura	unculturedbacteriumWC306-17	Chloroflexusaurantiacus	Fusobacteriummortiferum	Muricaudalutaonensis	Loktanellasp	candidatedivisionWS6	bacteriumF16	Azospirillumbaldaniorum
Pandoraeainiqua	unculturedbacteriumWC306-5	Chloroflexusislandicus	Fusobacteriumnaviforme	Muricaudalutimaris	Lomentosporaprolificans	candidatedivisionWWE3	bacteriumHAc-2	Azospirillumbrasilense
Pandoraeapneumonica	unculturedbacteriumWC306-54	Chloroflexussp	Fusobacteriumnecrogenes	Muricaudananhaiensis	Lophiostomamacrostomum	CandidatusAccumulibacterphosphatis	bacteriumHAc-3	Azospirillumdoebereinerae
Pandoraeasoli	unculturedbacteriumWekr-b	Chlorogloeasp	Fusobacteriumnecrophorum	Muricaudaolearia	Lophiotremanucula	CandidatusAccumulibactersp	bacteriumHAc-4	Azospirillumgriseum
Pandoraeaterrigena	unculturedbacteriumWekr-c	Chlorogloeopsisfritschii	Fusobacteriumnucleatum	Muricaudaruestringensis	Lophiummytilinum	CandidatusAerophobetesbacterium	bacteriumHAc-5	Azospirillumhumicireducens
Pannonibacterindicus	unculturedbacteriumWekr-d	Chlorogloeopsissp	Fusobacteriumperiodonticum	Muricaudasediminis	Luciferabutyrica	CandidatusBathyarchaeotaarchaeon	bacteriumHAc-6A	Azospirillumlipoferum
Pantoeasp	unculturedbacteriumWekr-f	Chlorogoniumcapillatum	Fusobacteriumpseudoperiodonticum	Muricaudasp	Lupinusalbus	CandidatusBerkiellacookevillensis	bacteriumHAc-6B	Azospirillumoleiclasticum
Pantoeastewartii	unculturedbetaproteobacterium	Chloroherpetonthalassium	Fusobacteriumsp	Muricaudataeanensis	Lupinusangustifolius	CandidatusBrocadiasinica	bacteriumHR07	Azospirillumoryzae
Pantoeaallii	unculturedBlastococcussp	Chlorokybusatmophyticus	Fusobacteriumulcerans	Muricaudazhangzhouensis	Luteibacterrhizovicinus	CandidatusBrocadiasp	bacteriumHR09	Azospirillumpalustre
Pantoeasesami	unculturedBlautiasp	Chloromonasperforata	Fusobacteriumvarium	Muriicolajejuensis	Luteibactersp	CandidatusBurkholderiaverschuerenii	bacteriumHR12	Azospirillumramasamyi
Paraburkholderiaxenovorans	unculturedcandidatedivision	Chloromonasradiata	Gallibacteriumanatis	Muriicolasoli	Lutimaribactersaemankumensis	CandidatusCompetibacterdenitrificans	bacteriumHR13	Azospirillumsp
Paraburkholderiasp	unculturedCandidatusNitrosoarchaeum	Chloroparvulajaponica	Gallicolasp	Muriiphilusfusiformis	Lyngbyaconfervoides	CandidatusCompetibacteraceaebacterium	bacteriumHR15	Azospirillumthermophilum
Paraburkholderiacaribensis	unculturedCandidatusNitrosopumilus	Chloroparvulapacifica	gammaproteobacterium	Myceligeneransxiligouense	Macleayacordata	CandidatusCyclonatronumproteinivorum	bacteriumHR16	Azospirillumthiophilum
Paraburkholderiacaballeronis	unculturedCandidatusNitrosotalea	Chloroparvulasp	Gammaproteobacteriabacterium	Myroidesalbus	Macrophominaphaseolina	CandidatusDadabacteriabacterium	bacteriumHR17	Azotobacterbeijerinckii
Paraburkholderiadiazotrophica	unculturedClostridiumsp	Chloropiconlaureae	Garciellanitratireducens	Myroidesindicus	Madurellamycetomatis	CandidatusEnterovibrioluxaltus	bacteriumHR18	Azotobacterchroococcum
Paraburkholderiaeburnea	unculturedcrenarchaeote	Chloropiconmariensis	Gemmatimonadaceaebacterium	Myroidesmarinus	Magnaporthegrisea	CandidatusFilomicrobiummarinum	bacteriumHR19	Azotobactervinelandii
Paraburkholderiafungorum	unculturedeubacteriumAsk	Chloropiconmaureeniae	Gemmatimonadalesbacterium	Myroidesodoratimimus	Magnaportheoryzae	CandidatusHydrogenedentesbacterium	bacteriumHR20	Azovibriosp
Paraburkholderiahospita	unculturedeubacteriumAsk5	Chloropiconprimus	Gemmatimonadetesbacterium	Myroidesodoratus	Magnaporthiopsispoae	CandidatusIzimaplasmasp	bacteriumHR21	Babesiaovata
Paraburkholderiahumisilvae	unculturedeubacteriumAsk76	Chloropiconroscoffensis	Gemmatimonassp	Myroidespelagicus	Magnetospirasp	CandidatusKerfeldbacteriabacterium	bacteriumHR24	Babjeviellainositovora
Paraburkholderiamegapolitana	unculturedeubacteriumOst5	Chloropiconsieburthii	Gemmigerformicilis	Myroidessp	Magnetospirillumkuznetsovii	CandidatusLokiarchaeotaarchaeon	bacteriumHR26	Bacillaceaebacterium
Paraburkholderiaphenazinium	unculturedeubacteriumRR60H2	Chloropiconsp	Gemmigersp	Myxococcaceaebacterium	Magnetovibrioblakemorei	CandidatusMacondimonasdiazotrophica	bacteriumHR27	Bacillibacterium
Paraburkholderiarhizosphaerae	unculturedeubacteriumRR60H5	Chlorosarcinabrevispinosa	Geoalkalibacterferrihydriticus	Myxococcalesbacterium	Magnetovibriosp	CandidatusMagnetobacteriumbavaricum	bacteriumHR28	Bacillusaerolatus
Paraburkholderiasartisoli	unculturedeubacteriumRR60H6	Chlorosarcinopsiseremi	Geoalkalibactersubterraneus	Natrarchaeobaculumaegyptiacum	Malasseziavespertilionis	CandidatusMagnetoglobusmulticellularis	bacteriumHR29	Bacillusakibai
Paraburkholderiasilvatlantica	unculturedeubacteriumRR90-4	Chlorotetraedronincus	Geobacillussp	Natrarchaeobaculumsulfurireducens	Malikiaspinosa	CandidatusMagnetoovumchiemensis	bacteriumHR30	Bacillusalbus
Paraburkholderiasolisilvae	unculturedeubacteriumTuk12	Chondrocystissp	Geobacillusstearothermophilus	Natrarchaeobiuschitinivorans	Malusbaccata	CandidatusMarinimicrobiabacterium	bacteriumHR32	Bacillusaltitudinis
Paraburkholderiaterricola	unculturedeubacteriumTuk23	Chordeilesacutipennis	Geobacterargillaceus	Natrialbahulunbeirensis	Malusdomestica	CandidatusMelainabacteriabacterium	bacteriumHR33	Bacillusamyloliquefaciens
Paraburkholderiatropica	unculturedeubacteriumTuk7	Choricystisparasitica	Geobacterdaltonii	Natrialbasp	Mameliellaalba	CandidatusMethanoperedensnitroreducens	bacteriumHR36	Bacillusanthracis
Paraburkholderiatuberum	unculturedFlavonifractorsp	Chorisodontiumaciphyllum	Geobacterlovleyi	Natrialbaswarupiae	Manihotesculenta	CandidatusMicrarchaeotaarchaeon	bacteriumHR37	Bacillusaquiflavi
Paraburkholderiaunamae	unculturedGammaproteobacteriabacterium	Christellaappendiculata	Geobactermetallireducens	Natrinemaaltunense	Mantoniellaantarctica	CandidatusMicropelagosthuwalensis	bacteriumHR39	Bacillusatrophaeus
Paracandidimonassoli	unculturedmarinearchaeon	Christensenellahongkongensis	Geobacterpickeringii	Natrinemaejinorense	Marchantiapolymorpha	CandidatusModuliflexusflocculans	bacteriumHR40	Bacillusaustralimaris
Paracoccusdenitrificans	unculturedmarinebacterium	Christensenellaminuta	Geobactersoli	Natrinemapallidum	marinegamma	CandidatusMoranbacteriabacterium	bacteriumHR41	Bacillusbadius
Paracoccusversutus	unculturedmarinecrenarchaeote	Christenseniaaesculifolia	Geobactersp	Natrinemapellirubrum	Marinitenerisporasediminis	CandidatusNitrosocosmicusoleophilus	bacteriumI07	Bacillusbenzoevorans
Paracoccuspantotrophus	unculturedmarinethaumarchaeote	Chromatiaceaebacterium	Geobactersulfurreducens	Natrinemasalaciae	Marinobacteradhaerens	CandidatusNitrotogafabula	bacteriumLRH843	Bacillusbeveridgei
Paracoccussp	unculturedmethane-oxidizingalpha	Chromatialesbacterium	Geobacterthiogenes	Natrinemasp	Marinobacteralgicola	CandidatusNitrotogasp	bacteriumM00.F.Ca.ET.156.01.1.1	Bacillusbombysepticus
Paracoccusalcaliphilus	unculturedmethane-oxidizingbacterium	Chromatiumokenii	Geobacteruraniireducens	Natronoarchaeumphilippinense	Marinobacterantarcticus	CandidatusPacebacteriabacterium	bacteriumM00.F.Ca.ET.163.01.1.1	Bacilluscaldolyticus
Paracoccushaematequi	unculturedmethane-oxidizinggamma	Chromatocurvushalotolerans	Geobacteraceaebacterium	Natronobacteriumgregoryi	Marinobacterconfluentis	CandidatusParaburkholderiasp	bacteriumM00.F.Ca.ET.168.01.1.1	Bacilluscanaveralius
Paracoccushalophilus	unculturedmethane-oxidizingproteobacterium	Chromeridasp	Geofilumrubicundum	Natronobacteriumtexcoconense	Marinobacterexcellens	CandidatusPuniceispirillumsp	bacteriumM00.F.Ca.ET.177.01.1.1	Bacilluscereus
Paracoccushomiensis	unculturedNitrosococcussp	Chromobacteriumsp	Geomonaslimicola	Natronococcusamylolyticus	Marinobacterflavimaris	CandidatusRegiellainsecticola	bacteriumM00.F.Ca.ET.180.01.1.1	Bacillusclarus
Paracoccuslaeviglucosivorans	unculturedNitrosomonadaceaebacterium	Chromobacteriumvaccinii	Geomonaspaludis	Natronococcusjeotgali	Marinobactergudaonensis	CandidatusRokubacteriabacterium	bacteriumM00.F.Ca.ET.191.01.1.1	Bacillusclausii
Paracoccuslutimaris	unculturedNitrosomonadalesbacterium	Chromobacteriumviolaceum	Geomonassilvestris	Natronococcusoccultus	Marinobacterguineae	CandidatusSaccharibacteriabacterium	bacteriumM00.F.Ca.ET.205.01.1.1	Bacilluscytotoxicus
Paracoccussanguinis	unculturedNitrosomonassp	Chromochloriszofingiensis	Geomonassp	Natronolimnobiusbaerhuensis	Marinobacterhalophilus	CandidatusSaganbacteriabacterium	bacteriumM00.F.Ca.ET.230.01.1.1	Bacillusdafuensis
Paracoccussediminis	unculturedNitrosospiraamo1	Chroococcalescyanobacterium	Geomonasterrae	Natronolimnobiussp	Marinobacterlipolyticus	CandidatusScalinduabrodae	bacteriumMnTg02	Bacillusenclensis
Paracoccusseriniphilus	unculturedNitrosospiraamo2	Chroococcidiopsiscubana	Geosporobacterferrireducens	Natronomonassalsuginis	Marinobactermanganoxydans	CandidatusScalinduajaponica	bacteriumMnTg03	Bacillusfreudenreichii
Paracoccustibetensis	unculturedNitrosospiraamo3	Chroococcidiopsissp	Geosporobactersubterraneus	Natronomonassp	Marinobactermaroccanus	CandidatusScalinduasp	bacteriumRGF134-1	Bacillusfungorum
Parafilimonasterrae	unculturedNitrosospiraamo4	Chroococcidiopsisthermalis	Geothermobacterehrlichii	Natronorubrumaibiense	Marinobacternanhaiticus	CandidatusShapirobacteriabacterium	bacteriumScap17	Bacillusgaemokensis
Parageobacilluscaldoxylosilyticus	unculturedNitrosospiraamo5	Chroogloeocystissiderophila	Geothermobacterhydrogeniphilus	Natronorubrumbangense	Marinobacternauticus	CandidatusSyntrophoarchaeumcaldarius	bacteriumSCN	Bacillusglennii
Paraglaciecolamesophila	unculturedNitrosospiraamo6	Chryseobacteriummanosquense	Geotogapetraea	Natronorubrumhalalkaliphilum	Marinobacteroulmenensis	CandidatusThiomargaritanelsonii	bacteriumSGD-2	Bacillusglycinifermentans
Paralcaligenesureilyticus	unculturedNitrosospiraamo7	Chryseobacteriumnematophagum	Geovibriothiophilus	Natronorubrumsediminis	Marinobacterpelagius	CandidatusVecturithrixgranuli	bacteriumTMED250	Bacillusgobiensis
Paramyrotheciumroridum	unculturedNitrosospiraamo8	Chryseobacteriumsp	Giardiaintestinalis	Natronorubrumtexcoconense	Marinobactersalsuginis	CandidatusWoesebacteriabacterium	bacteriumUAAc-1A	Bacillushaynesii
Paraoerskoviamarina	unculturedNitrosospiraamo9	Chryseobacteriumtaichungense	Gilliamellaapicola	Natronorubrumthiooxidans	Marinobactersegnicrescens	CandidatusXenolissoclinumpacificiensis	bacteriumUAAc-6	Bacillusidriensis
Parapedobacterindicus	unculturedNitrosospirasp	Chrysosporumovalisporum	Gilliamellasp	Neisseriaanimalis	Marinobactershengliensis	Candolleomycesaberdarensis	bacteriumUAc-1	Bacillusinaquosorum
Paraperlucidibacabaekdonensis	unculturedNitrospirasp	Chthoniobacterflavus	Gimesiaalba	Neisseriaanimaloris	Marinobactersimilis	Canislupus	bacteriumUAc-3	Bacillusinfantis
Paraphomachrysanthemicola	unculturedNitrospiraebacterium	Chthoniobacteralesbacterium	Gimesiaaquarii	Neisseriabrasiliensis	Marinobactersp	Cannabissativa	bacteriumUASc-1	Bacilluslacisalsi
Parendozoicomonashaliclonae	unculturedproteobacterium	Cibotiumbarometz	Gloeocapsasp	Neisseriachenwenguii	Marinobactersubterrani	Capitellateleta	bacteriumUASc-2	Bacilluslicheniformis
Parengyodontiumalbum	unculturedsoilarchaeon	Ciceribacterlividus	Gloeothececitriformis	Neisseriacinerea	Marinobacterzhejiangensis	Capnocytophagacanimorsus	bacteriumUASc-3	Bacillusluti
Patulibactermedicamentivorans	unculturedsoilbacterium	Ciceribactersp	Gloeotheceverrucosa	Neisseriaflavescens	Marinobacteriumaestuarii	Capnocytophagacanis	bacteriumUASc-4A	Bacillusmangrovi
Paucibacteroligotrophus	unculturedSporomusasp	Citreicellasp	Gordonibactermassiliensis	Neisseriagonorrhoeae	Marinobacteriumgeorgiense	Capnocytophagacynodegmi	bacteriumUASc-8	Bacillusmanliponensis
Paucibactertoxinivorans	unculturedthaumarchaeote	Citreimonassalinaria	Gordonibacterpamelaeae	Neisseriaiguanae	Marinobacteriumhalophilum	Capnocytophagaendodontalis	bacteriumUSc-5A	Bacillusmegaterium
Paucimonaslemoignei	unculturedThiotrichaceaebacterium	Citrifermentansbemidjiense	Gordonibactersp	Neisserialactamica	Marinobacteriumlutimaris	Capnocytophagagingivalis	bacteriumYEK0313	Bacillusmesophilum
Pectobacteriumversatile	unculturedXanthomonadalesbacterium	Citrifermentansbremense	Gordonibacterurolithinfaciens	Neisseriameningitidis	Marinobacteriummangrovicola	Capnocytophagahaemolytica	Bacteroidalesbacterium	Bacillusmesophilus
Pedobacteralluvionis	unidentifiedbacteriumamoa17	Citrifermentanspelophilum	Gottschalkiaacidurici	Neisseriamucosa	Marinobacteriumsp	Capnocytophagaleadbetteri	Bacteroidescaccae	Bacillusmethanolicus
Pedobactercaeni	unidentifiedbacteriumamoa20	Citrobactersp	Gottschalkiapurinilytica	Neisseriamusculi	Marinococcushalophilus	Capnocytophagaochracea	Bacteroidescellulosilyticus	Bacillusmobilis
Pedobacterglucosidilyticus	unidentifiedbacteriumamoa22	Citromicrobiumsp	Gracilibactersp	Neisseriaperflava	Marinococcusluteus	Capnocytophagasp	Bacteroidescoprosuis	Bacillusmojavensis
Pedobacterhartonius	unidentifiedbacteriumamoa23	Cladosiphonokamuranus	Gracilibacteraceaebacterium	Neisseriapolysaccharea	Marinomonasarctica	Capnocytophagasputigena	Bacteroidesfaecalis	Bacillusmycoides
Pedobacternyackensis	unidentifiedbacteriumamoa42	Climaciumdendroides	Grimontiaceler	Neisseriasicca	Marinomonaspiezotolerans	Capnocytophagastomatis	Bacteroidesfaecichinchillae	Bacillusnakamurai
Pedobacterrhizosphaerae	unidentifiedbacteriumamoa43	Cloacibacillusporcorum	Grimontiahollisae	Neisseriasp	Marinomonaspolaris	Caprahircus	Bacteroidesfaecis	Bacillusobstructivus
Pedobactersoli	unidentifiedbacteriumamoa44	Closteriumbaillyanum	Haemophilushaemolyticus	Neisseriasubflava	Marinomonasposidonica	Caproniacoronata	Bacteroidesfragilis	Bacillusoleivorans
Pedococcuscremeus	unidentifiedbacteriumamoa45	Clostridiabacterium	Haemophiluspittmaniae	Neisseriaceaebacterium	Marinomonasprimoryensis	Caproniaepimyces	Bacteroidesgraminisolvens	Bacilluspacificus
Pelagibacteriumhalotolerans	unidentifiedbacteriumamoa46	Clostridiaceaebacterium	Haemophilusseminalis	Neobacilluscucumis	Marinomonasprofundimaris	Capsasporaowczarzaki	Bacteroidesheparinolyticus	Bacillusparalicheniformis
Pelagimonasphthalicica	unidentifiedbacteriumamoa47	Clostridialesbacterium	Haemophilussp	Neobacillusmassiliamazoniensis	Marinomonassp	Capsellarubella	Bacteroidesintestinalis	Bacillusparamycoides
Pelagimonasvarians	unidentifiedbacteriumamoa48	Clostridioidesdifficile	Hafniaalvei	Neobacillusmesonae	Marinomonasushuaiensis	Capsicumannuum	Bacteroidesluti	Bacillusparanthracis
Pelomonassaccharophila	unidentifiedbacteriumamoa50	Clostridiumaceticum	Hafniaparalvei	Neobacillusniacini	Marisediminitaleaaggregata	Capsicumbaccatum	Bacteroidesnordii	Bacilluspiezotolerans
Pelotomaculumsp	unidentifiedbacteriumamoa51	Clostridiumacetobutylicum	Halalkaliarchaeumdesulfuricum	Neobacillusnotoginsengisoli	Maritimibacterharenae	Capsicumchinense	Bacteroidesoleiciplenus	Bacilluspseudomycoides
Pelotomaculumpropionicicum	unidentifiedbacteriumamoa52	Clostridiumacidisoli	Halanaerobiaceaebacterium	Neobacillusthermocopriae	Maritimibactersp	Carassiusauratus	Bacteroidesovatus	Bacilluspumilus
Pelotomaculumschinkii	unidentifiedbacteriumE-1	Clostridiumaminophilum	Halanaerobiumcongolense	Neobacillusvireti	Marivitacryptomonadis	Carassiuscarassius	Bacteroidesreticulotermitis	Bacillussafensis
Penicilliumjanthinellum	unidentifiedbacteriumE11R	Clostridiumargentinense	Halanaerobiumhydrogeniformans	Neorhizobiumsp	Marivitageojedonensis	Carbonactinosporathermoautotrophica	Bacteroidessalyersiae	Bacillussaganii
Penicilliumsp	unidentifiedbacteriumH1R	Clostridiumautoethanogenum	Halanaerobiumkushneri	Neptunomonasantarctica	Marivitasp	Carcinusmaenas	Bacteroidessp	Bacillussalarius
Penicilliumatramentosum	unidentifiedbacteriumkE10R	Clostridiumbartlettii	Halanaerobiumpraevalens	Neptunomonasjaponica	Marmoricolamangrovicus	Cardinaliscardinalis	Bacteroidesstercorirosoris	Bacillussalipaludis
Penicilliumcanescens	unidentifiedbacteriumkE11R	Clostridiumbeijerinckii	Halanaerobiumsaccharolyticum	Neptunomonasqingdaonensis	Marssoninabrunnea	Cariamacristata	Bacteroidesthetaiotaomicron	Bacillusselenitireducens
Penicilliumglandicola	unidentifiedbacteriumkE1R	Clostridiumbolteae	Halanaerobiumsalsuginis	Niabelladrilacis	Marssoninacoronariae	Carideicomesalvinocaridis	Bacteroidesuniformis	Bacillussiamensis
Peptoclostridiumacidaminophilum	unidentifiedbacteriumkE2R	Clostridiumbornimense	Halanaerobiumsp	Niabellasoli	Martelellaalba	Carlitosyrichta	Bacteroidesxylanisolvens	Bacillussmithii
Peribacillusasahii	unidentifiedbacteriumkE3R	Clostridiumbotulinum	Halarcobacterarenosus	Nialliacirculans	Massarinaeburnea	Carpinusfangiana	Bacteroidetesbacterium	Bacillussolimangrovi
Peribacillussimplex	unidentifiedbacteriumkE6R	Clostridiumbutyricum	Halarcobacterebronensis	Niastellacaeni	Massariosphaeriaphaeospora	Caryophanonlatum	Bacteroidetesoral	Bacillussonorensis
Periconiasp	unidentifiedbacteriumkE7R	Clostridiumcarboxidivorans	Halarsenatibactersilvermanii	Niastellakoreensis	Massiliaalbidiflava	Caryophanontenue	Bacteroidetes/Chlorobigroup	Bacillussp
Permianibacteraggregans	unidentifiedbacteriumkE8R	Clostridiumcarnis	Haloarculaceaearchaeon	Niastellapopuli	Massiliaaquatica'	Castorcanadensis	Bacteroidiabacterium	Bacillusspizizenii
Phaeobactersp	unidentifiedbacteriumkE9R452	Clostridiumcellulosi	Halobacteriaarchaeon	Niastellasp	Massiliaaromaticivorans	Casuariuscasuarius	Baekduiasoli	Bacillusstratosphericus
Phaeobactergallaeciensis	unidentifiedbacteriumS10	Clostridiumcellulovorans	Halobacterialesarchaeon	Niastellavici	Massiliaaurea	Catagonuswagneri	Bailinhaonellathermotolerans	Bacillussubtilis
Phaeocystisglobosa	unidentifiedbacteriumS11	Clostridiumchromiireducens	Halobacteroideshalobius	Nibribacterruber	Massiliadura	Catellatosporasp	Balneicellahalophila	Bacillusswezeyi
Phenylobacteriumhaematophilum	unidentifiedbacteriumS12	Clostridiumcitroniae	Halocellasp	Nibricoccusaquaticus	Massiliaeurypsychrophila	Catenovulumsp	Balneolaceaebacterium	Bacillustaeanensis
Phialocephalahelvetica	unidentifiedbacteriumtk10rpt	Clostridiumclostridioforme	Halodesulfovibriomarinisediminis	Nisaeadenitrificans	Massilialurida	Catenulisporaacidiphila	Barnettozymacalifornica	Bacillustequilensis
Phialophoramustea	unidentifiedbacteriumtk11rpt	Clostridiumcochlearium	Halodesulfovibriosp	Nitratifractorsalsuginis	Massilialutea	Catenulisporasp	Barrientosiimonashumi	Bacillusthermozeamaize
Phomopsissp	unidentifiedbacteriumtk12rpt	Clostridiumcollagenovorans	Halodesulfovibriospirochaetisodalis	Nitratifractorsp	Massilianamucuonensis	Cathartesaura	Basidiobolusmeristosporus	Bacillusthuringiensis
Phormidiumchalybeum	unidentifiedbacteriumtk13rpt	Clostridiumcombesii	Halodesulfurarchaeumformicicum	Nitratireductorindicus	Massiliaoculi	Catharusfuscescens	Basileapsittacipulmonis	Bacillustimonensis
Photobacteriumaphoticum	unidentifiedbacteriumtk15rpt	Clostridiumcoskatii	Haloferaxsp	Nitratiruptorsp	Massiliaphosphatilytica	Catharusustulatus	Bathycoccusprasinos	Bacillustoyonensis
Photobacteriummarinum	unidentifiedbacteriumtk16rpt	Clostridiumcylindrosporum	Halomonascampaniensis	Nitratiruptortergarcus	Massiliasp	Caulanthusamplexicaulis	Bathymodiolusazoricus	Bacillustropicus
Phreatobacteroligotrophus	unidentifiedbacteriumtk17rpt	Clostridiumdiolis	Halomonascerina	Nitrosomonadalesbacterium	Massiliatimonae	Caulanthusanceps	Bathymodiolusbrooksi	Bacillusvallismortis
Phycicoccussp	unidentifiedbacteriumtk18rpt	Clostridiumdrakei	Halomonasfontilapidosi	Nitrosopumilalesarchaeon	Massiliaumbonata	Caulanthuscalifornicus	Bathymodiolusheckerae	Bacillusvelezensis
Phyllobacteriumsp	unidentifiedbacteriumtk19rpt	Clostridiumestertheticum	Haloplasmacontractile	Nitrososphaeragargensis	Mastigocladuslaminosus	Caulanthuscoulteri	Bathymodiolusplatifrons	Bacillusweihaiensis
Phyllobacteriumbourgognense	unidentifiedbacteriumtk1rpt	Clostridiumfelsineum	Halorhabdussp	Nitrososphaeraviennensis	Medicagotruncatula	Caulanthuscrassicaulis	Bathymodiolusthermophilus	Bacilluswiedmannii
Phyllobacteriumleguminum	unidentifiedbacteriumtk20rpt	Clostridiumfermenticellae	Halorhabdustiamatea	Nitrososphaeriaarchaeon	Medioppiasubpectinata	Caulanthusflavescens	Batrachochytriumdendrobatidis	Bacilluswudalianchiensis
Phyllobacteriummyrsinacearum	unidentifiedbacteriumtk21rpt	Clostridiumfimetarium	Halorhabdusutahensis	Nitrospinaebacterium	Meiramiltonrushii	Caulanthusglaucus	Batrachochytriumsalamandrivorans	Bacillusxiamenensis
Phyllobacteriumtrifolii	unidentifiedbacteriumtk22rpt	Clostridiumformicaceticum	Halorhodospirahalophila	Nitrospirasp	Melanommapulvis-pyrius	Caulanthushallii	Baudoiniapanamericana	Bacillusyapensis
Phytomonosporaendophytica	unidentifiedbacteriumtk23rpt	Clostridiumgrantii	Halothecesp	Nitrospiraceaebacterium	Meloidogyneenterolobii	Caulanthusheterophyllus	Bauldialitoralis	Bacilluszhangzhouensis
Pigmentiphagahumi	unidentifiedbacteriumtk24rpt	Clostridiumhomopropionicum	Halothermothrixorenii	Nitrospiraebacterium	Meloidogynehapla	Caulanthusinflatus	Bauldiasp	bacteriasymbiont
Pigmentiphagakullae	unidentifiedbacteriumtk2rpt	Clostridiumindicum	Hathewayahistolytica	Nitrospiralesbacterium	Merismopediaglauca	Caulanthuslasiophyllus	Baumanniacicadellinicola	Bacteriodetesbacterium
Pigmentiphagalitoralis	unidentifiedbacteriumtk4rpt	Clostridiumintestinale	Hathewayaproteolytica	Nitrospirillumamazonense	Merismopediasp	Caulanthuslemmonii	BD1-7clade	Bacteriovoraxsp
Pirellulasp	unidentifiedbacteriumtk6rpt	Clostridiumkluyveri	Helicobacterailurogastricus	Niveibacteriummicrocysteis	Mesorhizobiumcamelthorni	Caulanthusmajor	Bdellovibriobacteriovorus	Bacteriovoraxstolpii
Pirellulimonasnuda	unidentifiedbacteriumtk7rpt	Clostridiumliquoris	Helicobacterbizzozeronii	Niveibacteriumumoris	Mesorhizobiumtianshanense	Caulanthuspilosus	Bdellovibriosp	bacterium
Planctomicrobiumpiriforme	unidentifiedbacteriumtk8rpt	Clostridiumljungdahlii	Helicobacterbrantae	Niveispirillumirakense	Metarhiziumacridum	Caulanthussimulans	Bdellovibrionaceaebacterium	bacterium0.1xD8-82
Planctomycessp	unidentifiedbacteriumtk9rpt	Clostridiumluticellarii	Helicobacterheilmannii	Nocardioidaceaebacterium	Metarhiziumalbum	Caulobacterendophyticus	Bdellovibrionalesbacterium	bacterium10
Planctomycetalesbacterium	Ureibacillusmanganicus	Clostridiummagnum	Helicobacterpylori	Nosocomiicoccusmassiliensis	Metarhiziumanisopliae	Caulobacterflavus	Beauveriabassiana	bacterium1917
Planctomycetesbacterium	Usitatibacterpalustris	Clostridiumneonatale	Helicobactersp	Notoacmeibactermarinus	Metarhiziumbrunneum	Caulobacterradicis	Beauveriabrongniartii	bacterium1XD42-44
Planctomycetiabacterium	Usitatibacterrugosus	Clostridiumoryzae	Helicobacteraceaebacterium	Noviherbaspirillumautotrophicum	Metarhiziumguizhouense	Caulobactersegnis	Beggiatoaalba	bacterium1xD42-67
Planomonosporavenezuelensis	Vagococcuscarniphilus	Clostridiumpasteurianum	Heliobacillusmobilis	Noviherbaspirillumdenitrificans	Metarhiziummajus	Caulobactersp	Beggiatoaleptomitoformis	bacterium1XD42-8
plantmetagenome	Variibactergotjawalensis	Clostridiumpolysaccharolyticum	Heliobacteriumgestii	Noviherbaspirillummassiliense	Metarhiziumrileyi	Caulobacterzeae	Beggiatoasp	bacterium1xD8-6
Plantactinosporasp	Variovoraxboronicumulans	Clostridiumpopuleti	Heliobacteriummodesticaldum	Noviherbaspirillumsp	Metarhiziumrobertsii	Caulochytriumprotostelioides	Beijerinckiaindica	bacterium1XD8-92
Plantibactersp	Variovoraxparadoxus	Clostridiumporci	Heliomicrobiumundosum	Novimethylophiluskurashikiensis	Methanobrevibactercurvatus	Cavenderiafasciculata	Beijerinckiasp	bacterium33
Plantibactercousiniae	Variovoraxsp	Clostridiumpuniceum	Heliophilumfasciatum	Novosphingobiummarinum	Methylacidimicrobiumcyclopophantes	Caviaporcellus	Beijerinckiaceaebacterium	bacteriumA37T11
Plantibacterflavus	Verrucomicrobiabacterium	Clostridiumragsdalei	Heliorestisacidaminivorans	Oceanibacteriumhippocampi	Methylacidimicrobiumsp	Cebusimitator	Belliellabaltica	bacteriumA52C2
Plasticicumulansacidivorans	Vibrioalginolyticus	Clostridiumroseum	Heliorestisconvoluta	Oceanicolasp	Methylacidimicrobiumtartarophylax	Cedeceadavisae	Belliellaburyatensis	bacteriumADurb.Bin236
Plasticicumulanslactativorans	Vibriocholerae	Clostridiumsaccharobutylicum	Helobdellarobusta	Oceanihabitanssp	Methylacidiphilumfumariolicum	Cedecealapagei	Belliellapelovolcani	bacteriumADurb.Bin243
Plectosphaerellacucumerina	Vibriocoralliirubri	Clostridiumsaccharoperbutylacetonicum	Herbinixhemicellulosilytica	Oceaniovalibusguishaninsula	Methylacidiphiluminfernorum	Cedeceaneteri	Bellilineacaldifistulae	bacteriumADurb.Bin363
Pleosporalessp	Vibriofluvialis	Clostridiumsartagoforme	Herbinixluporum	Oceaniovalibussp	Methylacidiphilumkamchatkense	Cedeceasp	Belnapiarosea	bacteriumADurb.Bin374
Polaribactersp	Vibrioishigakensis	Clostridiumscatologenes	Hippeamaritima	Oceanisphaeraavium	Methylacidiphilumsp	Cellulomonasbiazotea	Bergerielladenitrificans	bacteriumADurb.Bin429
Polaromonasnaphthalenivorans	Vibriomaritimus	Clostridiumsepticum	Hirondelleagigas	Oceanithermussp	Methylarculamarina	Cellulomonasbogoriensis	Bergeyellacardium	bacteriumADurb.Bin431
Polaromonassp	Vibriometschnikovii	Clostridiumsp	Holophagaebacterium	Oceanobacilluspicturae	Methylibiumpetroleiphilum	Cellulomonascellasea	Bermanellamarisrubri	bacteriumADurb.Bin478
Polaromonasvacuolata	Vibriopalustris	Clostridiumsporogenes	Holophagalesbacterium	Oceanospirillaceaebacterium	Methylibiumsp	Cellulomonasfimi	Bermanellasp	bacteriumADurb.BinA028
Polycladomycesabyssicola	Vibriosp	Clostridiumsymbiosum	Homosapiens	Oceanospirillalesbacterium	Methylobacillusflagellatus	Cellulomonasflavigena	Berryellaintestinalis	bacteriumAR28
Polynucleobacterasymbioticus	Vibriosplendidus	Clostridiumtyrobutyricum	Hornefiabutyriciproducens	Ochrobactrumsp	Methylobactersp	Cellulomonasgilvus	betaproteobacterium	bacteriumB
Polynucleobactersp	Vibriosuperstes	Clostridiumvincentii	Hornefiaporci	OCS116cluster	Methylobactertundripaludum	Cellulomonashumilata	Betavulgaris	bacteriumB17
Pontibacterummariensis	Vibriotasmaniensis	Coccomyxasp	Hungateiclostridiumclariflavum	Oenococcuskitaharae	Methylobacteriumaquaticum	Cellulomonassp	Betaproteobacteriabacterium	bacteriumBMS3Abin01
Ponticoccusgilvus	Vibriothalassae	Coccomyxasubellipsoidea	Hungatellaeffluvii	Oerskoviasp	Methylobacteriumbrachiatum	Cellulophagaalgicola	Betulapendula	bacteriumBMS3Abin03
Pontiellasulfatireligans	Vibriovariabilis	Coccophoralangsdorfii	Hungatellahathewayi	Oerskoviaturbata	Methylobacteriumbrachythecii	Cellulophagalytica	Beutenbergiacavernae	bacteriumBMS3Abin04
Pontivivensinsulae	Vibrionalesbacterium	Codiumarabicum	Hungatellasp	Oharaeibacterdiazotrophicus	Methylobacteriumbullatum	Cellulosilyticumlentocellum	Bhargavaeabeijingensis	bacteriumBMS3Abin05
Poseidonocellapacifica	Xanthobacterautotrophicus	Codiumarenicola	Hungatellaxylanolytica	Olaviussp	Methylobacteriumcurrus	Cellulosilyticumsp	Bhargavaeacecembensis	bacteriumBMS3Abin06
Poseidonocellasedimentorum	Xanthobactersp	Codiumfragile	Hydrococcusrivularis	Oleiharenicolasp	Methylobacteriumdankookense	Cellvibriosp	Bhargavaeaginsengi	bacteriumBMS3Abin07
Posidoniimonascorsicana	Xanthobacteraceaebacterium	Codiumsimulans	Hydrocoleumsp	Oleiphilussp	Methylobacteriumdurans	Cellvibrionaceaebacterium	Bibersteiniatrehalosi	bacteriumBMS3Abin08
Povalibacteruvarum	Xanthomonadalesbacterium	Cognatishimiaactiva	Hydrogenimonassp	Oleispiraantarctica	Methylobacteriumgnaphalii	Cellvibrionalesbacterium	Bifidobacteriumasteroides	bacteriumBMS3Abin10
Prauserellaisguenensis	Xanthomonasarboricola	Cognatishimiamaritima	Hydrogenimonasthermophila	Oligellaureolytica	Methylobacteriumgossipiicola	Centropusbengalensis	Bifidobacteriumbohemicum	bacteriumBMS3Abin11
Prauserellamarina	Xanthomonascitri	Cognatiyooniakoreensis	Hydrogenisporaethanolica	Oligellaurethralis	Methylobacteriumhaplocladii	Centropusunirufus	Bifidobacteriumcoryneforme	bacteriumBMS3Abin14
Prauserellamuralis	Xanthomonashortorum	Cognatiyooniasediminum	Hydrogenoanaerobacteriumsaccharovorans	Olleyaaquimaris	Methylobacteriummesophilicum	Cephalopterusornatus	Bifidobacteriumindicum	bacteriumBMS3Bbin01
Prauserellarugosa	Xenorhabdusszentirmaii	Cohaesibactercelericrescens	Hydrogenobaculumsp	Olleyanamhaensis	Methylobacteriumnodulans	Cephalotusfollicularis	Bifidobacteriumlongum	bacteriumBMS3Bbin02
Prauserellasediminis	Xinfangfangiahumi	Cohaesibactergelatinilyticus	Hydrogenophilalesbacterium	Olleyasp	Methylobacteriumoryzae	Cepphusgrylle	Bifidobacteriumsubtile	bacteriumBMS3Bbin04
Prauserellashujinwangii	Xylariamultiplex	Cohaesibactermarisflavi	Hyellapatelloides	Omnitrophicabacterium	Methylobacteriumoxalidis	Cerasibacillusquisquiliarum	Bifiguratusadelaidae	bacteriumBMS3Bbin07
Preussiafleischhakii	Xylophilussp	Cohaesibactersp	Hyphomicrobialesbacterium	Opitutaceaebacterium	Methylobacteriumphyllostachyos	Cerasibacillusterrae	Bigelowiellanatans	bacteriumBMS3Bbin09
Priestiamegaterium	Yooniavestfoldensis	Colemanosphaeraangeleri	Hyphomicrobiumsp	Opitutussp	Methylobacteriumplatani	Ceratitiscapitata	Bilophilasp	bacteriumBMS3Bbin10
Priestiaaryabhattai	Youhaiellatibetensis	Colemanosphaeracharkowiensis	Hypnocyclicusthermotrophus	Opitutusterrae	Methylobacteriumpseudosasicola	Ceratobasidiumsp	Bilophilawadsworthia	bacteriumBMS3Bbin12
Priestiaendophytica	Zavarziniacompransoris	Coleochaetescutata	Ignavibacteriaebacterium	Ornithinibacillushalophilus	Methylobacteriumradiodurans	Ceratobasidiumtheobromae	Bimurianovae-zelandiae	bacteriumBMS3Bbin14
Priestiafilamentosa	Zymobacterpalmae	Coleofasciculuschthonoplastes	Ignavibacterialesbacterium	Oryzisolibacterpropanilivorax	Methylobacteriumradiotolerans	Ceratocystisfimbriata	Bionectriaochroleuca	bacteriumBRH_c32
Priestiaflexa		Colidextribactersp	Ignicoccushospitalis	Oryzomicrobiumterrae	Methylobacteriumsoli	Cercocebusatys	Biostraticolatofi	bacteriumCandidatus
Primorskyibactersedentarius		Cololejeunealanciloba	Ignicoccusislandicus	Oryzomonasjaponica	Methylobacteriumsp	Cercosporaberteroae	Bipolarisoryzae	bacteriumCG_4_9_14_3_um_filter_65_15
Prochlorococcussp		Colwelliademingiae	Ilyobacterpolytropus	Osedaxsymbiont	Methylobacteriumsymbioticum	Cercosporabeticola	Bipolarisvictoriae	bacteriumCYCU-0204
Prochlorococcusmarinus		Colwelliapsychrerythraea	Imhoffiellapurpurea	Ottowiasp	Methylobacteriumtarhaniae	Cercosporazeae-maydis	Bipolariszeicola	bacteriumCYCU-0207
Promicromonosporasp		Colwelliasp	Immundisolibactercernigliae	Owenweeksiahongkongensis	Methylobacteriumterrae	Cercosporazeina	BisgaardTaxon	bacteriumD11
Promicromonosporasukumoe		Comamonadaceaebacterium	Inconstantimicrobiumporci	Oxalobacteraceaebacterium	Methylobacteriumvariabile	Cereibactersphaeroides	Bisgaardiahudsonensis	bacteriumD16-34
Propionibacteriaceaebacterium		Commensalibacterintestini	Inhellainkyongensis	Paenibacillusalvei	Methylocaldummarinum	Ceriporiopsissubvermispora	Bittarellamassiliensis	bacteriumD16-59
Prosthecobacterdejongeii		Commensalibactersp	Insolitispirillumperegrinum	Paenibacilluslarvae	Methylocapsapalsarum	Certhiabrachydactyla	Bizioniaalgoritergicola	bacteriumendosymbiont
Prosthecobactervanneervenii		Compactonostocshennongjiaensis	Intestinibacterbartlettii	Paenibacilluslentus	Methylocellasilvestris	Certhiafamiliaris	Bizioniaargentinensis	bacteriumenrichment
Pseudacidovoraxsp		Congregibacterlitoralis	Intestinibaculumporci	Paenibacillusnaphthalenovorans	Methylocellatundrae	Cervuselaphus	Bizioniamyxarmorum	bacteriumF083
Pseudacidovoraxintermedius		Coniogrammeintermedia	Intestinimonasbutyriciproducens	Paenibacilluspasadenensis	Methylococcaceaebacterium	Cettiacetti	Bizioniasaleffrena	bacteriumF16
Pseudanabaenabiceps		Consotaellasalsifontis	Isachenkoniaalkalipeptolytica	Paenibacillussp	Methylocucumisoryzae	Ceuthmocharesaereus	Blastobotrysadeninivorans	bacteriumHAc-2
Pseudanabaenasp		Coprococcuscatus	Izhakiellaaustraliensis	Paenimaribiuscaenipelagi	Methylocystisheyeri	Ceyxcyanopectus	Blastocatelliabacterium	bacteriumHAc-3
Pseudarcicellahirudinis		Coprococcuscomes	Izhakiellacapsodis	Paludibacteriumpurpuratum	Methylomicrobiumalbum	Chaenocephalusaceratus	Blastococcusaggregatus	bacteriumHAc-4
Pseudarthrobacterphenanthrenivorans		Coprococcussp	Jejubactercalystegiae	Panacibacterginsenosidivorans	Methylomonasdenitrificans	Chaetomiumglobosum	Blastococcuscolisei	bacteriumHAc-5
Pseudarthrobacterequi		Coraliomargaritaakajimensis	Jinshanibacterzhutongyuii	Pandoraeasp	Methylomonaskoyamae	Chaetomiumthermophilum	Blastococcusendophyticus	bacteriumHAc-6A
Pseudoalteromonasatlantica		Corallinachilensis	Johnsonellaignava	Pannonibacterindicus	Methylomonasmethanica	Chaetopsfrenatus	Blastococcussaxobsidens	bacteriumHAc-6B
Pseudoalteromonasarctica		Corallinaferreyrae	Kamptonemasp	Pannonibacterphragmitetus	Methylomonassp	Chaetorhynchuspapuensis	Blastococcussp	bacteriumHR07
Pseudoalteromonassp		Corallinaofficinalis	Kandleriavitulina	Parabacteroidesdistasonis	Methylophagaaminisulfidivorans	Chaetothyrialessp	Blastococcusxanthinilyticus	bacteriumHR09
Pseudoalteromonasagarivorans		Corallincolaholothuriorum	Kangiellakoreensis	Paraburkholderiaacidiphila	Methylophagamuralis	Champsocephalusgunnari	Blastomonasfulva	bacteriumHR12
Pseudoalteromonasdenitrificans		Corallococcussp	Kineothrixalysoides	Paraburkholderiaazotifigens	Methylophaganitratireducenticrescens	Chaniamultitudinisentens	Blastomonasnatatoria	bacteriumHR13
Pseudoalteromonasdistincta		Coriobacteriaceaebacterium	Kiritimatiellaglycovorans	Paraburkholderiacaballeronis	Methylophagasp	Channaargus	Blastomonassp	bacteriumHR14
Pseudoalteromonaslipolytica		Coriobacterialesbacterium	Kiritimatiellaceaebacterium	Paraburkholderiadinghuensis	Methylophagathiooxydans	Chanoschanos	Blastomycesdermatitidis	bacteriumHR15
Pseudobacteriovoraxantillogorgiicola		Corynebacteriumdiphtheriae	Kiritimatiellaebacterium	Paraburkholderiaguartelaensis	Methylophilaceaebacterium	Charadriusvociferus	Blastomycesgilchristii	bacteriumHR16
Pseudocitrobacterfaecalis		Corynebacteriumjeikeium	Kiritimatiellaeotabacterium	Paraburkholderiahumisilvae	Methylophilussp	Chaunatorquata	Blastomycesparvus	bacteriumHR17
Pseudodesulfovibriohydrargyri		Corynebacteriumlactis	Kiritimatiellalesbacterium	Paraburkholderiarhizosphaerae	Methylopilasp	Cheloniamydas	Blastomycespercursus	bacteriumHR18
Pseudogulbenkianiasp		Corynebacteriummarinum	Kitasatosporacheerisanensis	Paraburkholderiasartisoli	Methyloprofundussedimenti	Chelonoidisabingdonii	Blastomycessilverae	bacteriumHR19
Pseudogulbenkianiasubflava		Corynebacteriumvitaeruminis	Kitasatosporagriseola	Paraburkholderiasolisilvae	Methylorubrumextorquens	Chelydraserpentina	Blastopirellulacremea	bacteriumHR20
Pseudogymnoascuspannorum		Cosmariumbotrytis	Kitasatosporasp	Paraburkholderiasp	Methylorubrumpopuli	Chengkuizengellamarina	Blastopirellulamarina	bacteriumHR21
Pseudogymnoascusroseus		Costariacostata	Kitasatosporaxanthocidica	Paraburkholderiatropica	Methylorubrumrhodesianum	Chenopodiumquinoa	Blastopirellularetiformator	bacteriumHR23
Pseudomonassp		Coxiellasp	Klebsiellaaerogenes	Paracandidimonassoli	Methylorubrumrhodinum	Chilosuppressalis	Blastopirellulasp	bacteriumHR24
Pseudomonasputida		Crateriformaconspicua	Klebsiellaafricana	Paracoccusaestuarii	Methylorubrumsalsuginis	Chiloscylliumpunctatum	Blautiaglucerasea	bacteriumHR25
Pseudomonaschlororaphis		Cratoneuronfilicinum	Klebsiellagrimontii	Paracoccusalcaliphilus	Methylorubrumsp	Chimaeribacterarupi	Blautiaobeum	bacteriumHR26
Pseudomonassavastanoi		Crenarchaeotaarchaeon	Klebsiellahuaxiensis	Paracoccusalkenifer	Methylorubrumzatmanii	Chimaeribactercalifornicus	Blautiaproducta	bacteriumHR27
Pseudomonasstutzeri		Crenothrixpolyspora	Klebsiellaindica	Paracoccusaminovorans	Methylotenerasp	Chimaeribactercoloradensis	Blautiasp	bacteriumHR28
Pseudomonasaeruginosa		Crenothrixsp	Klebsiellamichiganensis	Paracoccuschinensis	Methylotuvimicrobiumalcaliphilum	Chinchillalanigera	Blochmanniaendosymbiont	bacteriumHR29
Pseudomonasentomophila		Cribrihabitansmarinus	Klebsiellaoxytoca	Paracoccusdenitrificans	Methylotuvimicrobiumburyatense	Chionisminor	Blochmanniafloridanus	bacteriumHR30
Pseudomonasknackmussii		Crinaliumepipsammum	Klebsiellapasteurii	Paracoccushaematequi	Methyloversatilissp	Chitinasiproducenspalmae	Blochmanniapennsylvanicus	bacteriumHR32
Pseudomonasmendocina		Croceibacteriumatlanticum	Klebsiellapneumoniae	Paracoccushalophilus	Methyloversatilisuniversalis	Chitinibacterbivalviorum	Blochmanniavafer	bacteriumHR33
Pseudomonasogarae		Croceibacteriummercuriale	Klebsiellaquasipneumoniae	Paracoccusjeotgali	Methylovirgulaligni	Chitinimonasarctica	blooddisease	bacteriumHR36
Pseudomonasprotegens		Croceibacteriumsalegens	Klebsiellaquasivariicola	Paracoccuskondratievae	Methylovirgulasp	Chitinimonassp	Blyttiomyceshelicus	bacteriumHR37
Pseudomonaspseudoalcaligenes		Croceibacteriumsoli	Klebsiellasp	Paracoccuslichenicola	Micractiniumconductrix	Chitinimonastaiwanensis	Bogoriellacaseilytica	bacteriumHR38
Pseudomonassynxantha		Croceibacteriumxixiisoli	Klebsiellaspallanzanii	Paracoccuslimosus	Microbacteriumoleivorans	Chitinivoraxtropicus	Bombellasp	bacteriumHR39
Pseudomonasfluorescens		Croceicoccusmarinus	Klebsiellavariicola	Paracoccuslitorisediminis	Microbacteriumsp	Chitinophagaagri	Bondarzewiamesenterica	bacteriumHR40
Pseudomonasxanthomarina		Croceicoccusnaphthovorans	Kluyveraascorbata	Paracoccuslutimaris	Microbotryumintermedium	Chitinophagaeiseniae	Bordetellaansorpii	bacteriumHR41
Pseudomonasmandelii		Croceicoccusponticola	Kluyveracryocrescens	Paracoccuspantotrophus	Microbotryumlychnidis-dioicae	Chitinophagaflava	Bordetellabronchialis	bacteriumI07
Pseudomonasresinovorans		Croceicoccussp	Kluyveragenomosp	Paracoccussalipaludis	Microbotryumsaponariae	Chitinophagafulva	Bordetellabronchiseptica	bacteriumK
Pseudomonasamygdali		Crocosphaerachwakensis	Kluyverageorgiana	Paracoccussanguinis	Microbotryumsilenes-dioicae	Chitinophagajiangningensis	Bordetellaflabilis	bacteriumL
Pseudomonascannabina		Crocosphaerasp	Kluyveraintermedia	Paracoccussiganidrum	Microbulbiferhydrolyticus	Chitinophagapolysaccharea	Bordetellagenomosp	bacteriumLRH843
Pseudomonascoronafaciens		Crocosphaerasubtropica	Korarchaeumcryptofilum	Paracoccussolventivorans	Microbulbiferrhizosphaerae	Chitinophagasp	Bordetellahinzii	bacteriumM00.F.Ca.ET.156.01.1.1
Pseudomonassyringae		Crocosphaerawatsonii	Kosakoniaarachidis	Paracoccussp	Microbulbifersp	Chlamydiasp	Bordetellaholmesii	bacteriumM00.F.Ca.ET.163.01.1.1
Pseudomonasabietaniphila		Cronbergiasiamensis	Kosakoniacowanii	Paracoccussphaerophysae	Microbulbiferyueqingensis	Chlamydomonaseustigma	Bordetellaparapertussis	bacteriumM00.F.Ca.ET.168.01.1.1
Pseudomonasalcaligenes		Cryomorphaceaebacterium	Kosakoniaoryzendophytica	Paracoccusthiocyanatus	Microcoleaceaebacterium	Chlamydomonasincerta	Bordetellapertussis	bacteriumM00.F.Ca.ET.177.01.1.1
Pseudomonasalcaliphila		Cryptogrammaacrostichoides	Kosakoniaoryziphila	Paracoccusversutus	Microcoleussp	Chlamydomonasreinhardtii	Bordetellapetrii	bacteriumM00.F.Ca.ET.180.01.1.1
Pseudomonasanguilliseptica		Cryptomeriajaponica	Kosakoniaquasisacchari	Paracoccusyeei	Microcoleusvaginatus	Chlamydomonasschloesseri	Bordetellapseudohinzii	bacteriumM00.F.Ca.ET.191.01.1.1
Pseudomonasantarctica		Cryptomonascurvata	Kosakoniaradicincitans	Paracraurococcussp	Microcystisaeruginosa	Chlamydotismacqueenii	Bordetellasp	bacteriumM00.F.Ca.ET.205.01.1.1
Pseudomonasargentinensis		Cryptomonassp	Kosakoniasacchari	Parafilimonasterrae	Microcystisflos-aquae	Chloebiagouldiae	Bordetellatrematum	bacteriumM00.F.Ca.ET.230.01.1.1
Pseudomonasarsenicoxydans		Cryptotermessecundus	Kosakoniasp	Parageobacilluscaldoxylosilyticus	Microcystisnovacekii	Chlorellaellipsoidea	Bosindicus	bacteriumMnTg02
Pseudomonasasplenii		Culturomicasp	Kosmotogaarenicorallina	Parageobacillusthermoglucosidasius	Microcystispanniformis	Chlorellasorokiniana	Bostaurus	bacteriumMnTg03
Pseudomonasasturiensis		Cunninghamialanceolata	Kosmotogaolearia	Parageobacillustoebii	Microcystissp	Chlorellavariabilis	Boseacaraganae	bacteriumNirSIso12-18
Pseudomonasavellanae		Cupressuschengiana	Kosmotogapacifica	Paramesorhizobiumdeserti	Microcystisviridis	Chlorellavulgaris	Bosealathyri	bacteriumNirSIso12-19
Pseudomonasbaetica		Cupressusgigantea	Kosmotogasp	Paraoerskoviamarina	Microcystiswesenbergii	Chlorobiumferrooxidans	Bosealupini	bacteriumNirSIsoEc.01
Pseudomonasbatumici		Cupressusjiangeensis	Kosmotogaceaebacterium	Parapedobacterindicus	Microdochiumbolleyi	Chlorocebussabaeus	Boseapsychrotolerans	bacteriumNirSIsoEc.09
Pseudomonasbauzanensis		Cupressussempervirens	Kueneniastuttgartiensis	Parapedobacterkoreensis	Microlunatusantarcticus	Chloroceryleaenea	Bosearobiniae	bacteriumNirSIsoEc.15b
Pseudomonasbenzenivorans		Cupressustonkinensis	Labilibactersediminis	Parapedobactersp	Microlunatusparietis	Chloroflexibacterium	Boseasp	bacteriumNirSIsoEc.22
Pseudomonasborbori		Cupressustorulosa	Labilibaculumantarcticum	Parapusillimonassp	Micromonascommoda	Chlorogloeopsisfritschii	Boseathiooxidans	bacteriumNirSIsoEc.27
Pseudomonasbrenneri		Cupriavidusbasilensis	Labilibaculumeuxinus	Pararcticibacteramylolyticus	Microterricolaviridarii	Chloropiconprimus	Boseavaviloviae	bacteriumNirSIsoEc.30
Pseudomonaschengduensis		Cupriavidusnecator	Labilibaculumfiliforme	Pararhizobiumantarcticum	Microthlaspierraticum	Chloropsiscyanopogon	Boseongicolaaestuarii	bacteriumNirSIsoEc.47
Pseudomonascichorii		Cupriavidusneocaledonicus	Labilibaculummanganireducens	Pararhodobacteroceanensis	Microthyriummicroscopicum	Chloropsishardwickii	Boseongicolasp	bacteriumNirSIsoEc.72
Pseudomonascitronellolis		Cupriavidussp	Labilithrixluteola	Parasedimentitaleamarina	Miscanthuslutarioriparius	Choanephoracucurbitarum	Botrimarinacolliarenosi	bacteriumO
Pseudomonascomposti		Cupriavidustaiwanensis	Lachnoanaerobaculumgingivalis	Parashewanellacurva	Mitsuariasp	Choiromycesvenosus	Botrimarinahoheduenensis	bacteriumRGF134-1
Pseudomonascuatrocienegasensis		Curtobacteriumsp	Lachnoanaerobaculumorale	Parashewanellaspongiae	Mitsuokellamultacida	Chondromycesapiculatus	Botrimarinamediterranea	bacteriumScap17
Pseudomonasdeceptionensis		Curvibactersp	Lachnoanaerobaculumsaburreum	Parasulfuritortuscantonensis	Mixiaosmundae	Chondromycescrocatus	Botryobasidiumbotryosum	bacteriumSCGC
Pseudomonasdelhiensis		Cuspidothrixissatschenkoi	Lachnoanaerobaculumsp	Parasutterellaexcrementihominis	Modestobactercaceresii	Chondruscrispus	Botryosphaeriaparva	bacteriumSCN
Pseudomonasduriflava		Cyanobacteriabacterium	Lachnoanaerobaculumumeaense	Parasutterellasp	Modestobactermarinus	Chordeilesacutipennis	Botryotiniacalthae	bacteriumSGD-2
Pseudomonasextremaustralis		Cyanobacteriumaponinum	Lachnobacteriumbovis	Parcubacteriagroup	Modestobactermuralis	Chroicocephalusmaculipennis	Botryotiniaconvoluta	bacteriumsymbiont
Pseudomonasficuserectae		cyanobacteriumendosymbiont	Lachnoclostridiumphytofermentans	Paremcibactercongregatus	Modestobacterroseus	Chromatiaceaebacterium	Botryotiniafuckeliana	bacteriumTMED250
Pseudomonasflavescens		cyanobacteriumKM9	Lachnoclostridiumsp	Parvularculasp	Modestobactersp	Chromeravelia	Botryotinianarcissicola	bacteriumUAAc-1A
Pseudomonasflexibilis		Cyanobacteriumsp	Lachnospiraeligens	Patiriisociusmarinus	Moelleriellalibera	Chromobacteriumamazonense	Botrytiselliptica	bacteriumUAAc-6
Pseudomonasfluvialis		Cyanobacteriumstanieri	Lachnospiramultipara	Paucibacteraquatile	Mollisiascopiformis	Chromobacteriumhaemolyticum	Botrytisgalanthina	bacteriumUAc-1
Pseudomonasfragi		Cyanobiumgracile	Lachnospirapectinoschiza	Paucibacteroligotrophus	Momordicacharantia	Chromobacteriumpaludis	Botrytishyacinthi	bacteriumUAc-3
Pseudomonasfrederiksbergensis		Cyanobiumsp	Lachnospiraceaebacterium	Paucibactersp	Monascuspurpureus	Chromobacteriumphragmitis	Botrytispaeoniae	bacteriumUASc-1
Pseudomonasfurukawaii		Cyanobiumusitatum	Lachnospiraceaeoral	Paucibactertoxinivorans	Moniliniafructicola	Chromobacteriumsp	Botrytisporri	bacteriumUASc-2
Pseudomonasfuscovaginae		Cyanocohniellasp	Lachnotaleaglycerini	Paucihalobacterruber	Moniliniafructigena	Chromobacteriumsphagni	Botrytistulipae	bacteriumUASc-3
Pseudomonasgraminis		Cyanomargaritacalcarea	Lacrimisporaalgidixylanolytica	Pedobacterchangchengzhani	Monilinialaxa	Chromobacteriumvaccinii	Boudabousialiubingyangii	bacteriumUASc-4A
Pseudomonasgrimontii		Cyanomargaritamelechinii	Lacrimisporacelerecrescens	Pedobacterglucosidilyticus	Moniliniavaccinii-corymbosi	Chromobacteriumviolaceum	Boudabousiatangfeifanii	bacteriumUASc-8
Pseudomonasguguanensis		Cyanophorabiloba	Lactonifactorlongoviformis	Pedobacternutrimenti	Moniliophthoraroreri	Chromohalobactercanadensis	Bowdeniellanasicola	bacteriumUSc-5A
Pseudomonasguineae		Cyanophoraparadoxa	Lactonifactorsp	Pedobacternyackensis	Monoraphidiumneglectum	Chromohalobacterjaponicus	Bowmanellasp	bacteriumYEK0313
Pseudomonashelmanticensis		Cyanophorasudae	Lancefieldellaparvula	Pedobacterpuniceum	Monosporascusibericus	Chromohalobactermarismortui	Brachybacteriumaquaticum	Bacteroidalesbacterium
Pseudomonashussainii		Cyanoptychegloeocystis	Lancefieldellarimae	Pedobactersp	Monosporascussp	Chromohalobactersalexigens	Brachybacteriumavium	Bacteroidescaccae
Pseudomonasindica		Cyanothecesp	Lautropiasp	Pedobactersteynii	Mooreabouillonii	Chroococcidiopsiscubana	Brachybacteriumfaecium	Bacteroidescellulosilyticus
Pseudomonasjaponica		Cyanothecesvehlovae	Lawsoniaintracellularis	Pelagibaculumspongiae	Mooreaproducens	Chrysanthemumboreale	Brachybacteriumginsengisoli	Bacteroidescoprosuis
Pseudomonasjessenii		Cycasdebaoensis	Lebetimonasnatsushimae	Pelagicolalitoralis	Mooreasp	Chrysemyspicta	Brachybacteriummuris	Bacteroidesfaecalis
Pseudomonaskilonensis		Cycaspanzhihuaensis	Leclerciaadecarboxylata	Pelagicolalitorisediminis	Moorellathermoacetica	Chryseobacteriumangstadtii	Brachybacteriumnesterenkovii	Bacteroidesfaecichinchillae
Pseudomonaskoreensis		Cycasrevoluta	Leclerciasp	Pelagicolamarinus	Moraxellaosloensis	Chryseobacteriumbalustinum	Brachybacteriumparaconglomeratum	Bacteroidesfaecis
Pseudomonaskunmingensis		Cycasshiwandashanica	Lelliottiaamnigena	Pelagimonasvarians	Moraxellaceaebacterium	Chryseobacteriumculicis	Brachybacteriumphenoliresistens	Bacteroidesfragilis
Pseudomonaskuykendallii		Cycasszechuanensis	Lelliottianimipressuralis	Pelagivirgasediminicola	Morchellaconica	Chryseobacteriumindoltheticum	Brachybacteriumsaurashtrense	Bacteroidesgraminisolvens
Pseudomonaslactis		Cycastaitungensis	Lelliottiasp	Pelagovumpacificum	Morellarubra	Chryseobacteriumjoostei	Brachybacteriumsp	Bacteroidesheparinolyticus
Pseudomonaslini		Cyclosorusinterruptus	Leminorellagrimontii	Pelistegaratti	Morusnotabilis	Chryseobacteriumlimigenitum	Brachybacteriumvulturis	Bacteroidesintestinalis
Pseudomonaslinyingensis		Cylindrocystisbrebissonii	Leminorellarichardii	Pelobiummanganitolerans	Motiliproteuscoralliicola	Chryseobacteriumoleae	Brachymonasdenitrificans	Bacteroidesluti
Pseudomonaslitoralis		Cylindrospermopsisafricana	Lentimicrobiumsaccharophilum	Pelomonassaccharophila	Mucilaginibactergossypii	Chryseobacteriumoncorhynchi	Brachypodiumdistachyon	Bacteroidesnordii
Pseudomonaslutea		Cylindrospermopsiscurvispora	Lentisphaeraebacterium	Pelomonassp	Mucilaginibactergossypiicola	Chryseobacteriumpiperi	Bradymonadaceaebacterium	Bacteroidesoleiciplenus
Pseudomonasluteola		Cylindrospermopsisraciborskii	Lentisphaeralesbacterium	Persephonellahydrogeniphila	Mucilaginibacterrubeus	Chryseobacteriumsp	Bradymonadalesbacterium	Bacteroidesovatus
Pseudomonasmarincola		Cylindrospermopsissp	Lentisphaeriabacterium	Persephonellamarina	Mucilaginibactersp	Chryseobacteriumviscerum	Bradymonassediminis	Bacteroidesreticulotermitis
Pseudomonasmigulae		Cylindrospermummajus	Leptolyngbyasp	Phaeobactergallaeciensis	Mucorcircinelloides	Chryseobacteriumvrystaatense	Bradyrhizobiaceaebacterium	Bacteroidessalyersiae
Pseudomonasmohnii		Cylindrospermummuscicola	Leptolyngbyaceaecyanobacterium	Phaeobacterpiscinae	Mucorlusitanicus	Chryseomicrobiumexcrementi	Bradyrhizobiumamphicarpaeae	Bacteroidessp
Pseudomonasmoorei		Cylindrospermumskujae	Leptothrixcholodnii	Phaeobacterporticola	Mucunapruriens	Chrysochlorisasiatica	Bradyrhizobiumarachidis	Bacteroidesstercorirosoris
Pseudomonasmoraviensis		Cylindrospermumsp	Leptotrichiasp	Phaeobactersp	Murinocardiopsisflavida	Chrysochromulinatobinii	Bradyrhizobiumarchetypum	Bacteroidesthetaiotaomicron
Pseudomonasmucidolens		Cylindrospermumstagnale	Leucothrixpacifica	Phaeocystidibactermarisrubri	Musaacuminata	Chrysolophuspictus	Bradyrhizobiumaustraliense	Bacteroidesuniformis
Pseudomonasnitritireducens		Cyrtomiumdevexiscapulae	Lignipirellulacremea	Phaeodactylibactersp	Musabalbisiana	Chthoniobacterflavus	Bradyrhizobiumbetae	Bacteroidesxylanisolvens
Pseudomonasoleovorans		Cyrtomiumfalcatum	Limihaloglobussulfuriphilus	Phaeodactylibacterxiamenensis	Myceliophthorathermophila	Chungaburmeisteri	Bradyrhizobiumcajani	Bacteroidetesbacterium
Pseudomonasorientalis		Cyrtomiumfortunei	Limnobactersp	Phenylobacteriumdeserti	Mycenachlorophos	Ciccabanigrolineata	Bradyrhizobiumcanariense	Bacteroidetesoral
Pseudomonasoryzae		Cystobacterfuscus	Limnobaculumparvum	Phnomibacterginsenosidimutans	Mycetocolareblochoni	Cicerarietinum	Bradyrhizobiumcentrolobii	Bacteroidetes/Chlorobigroup
Pseudomonasotitidis		Cystopterischinensis	Limnoraphisrobusta	Photobacteriumchitinilyticum	Mycetocolazhujimingii	Ciceribactersp	Bradyrhizobiumcosmicum	Bacteroidiabacterium
Pseudomonaspalleroniana		Cystopterisprotrusa	Limnospiraindica	Photobacteriumfrigidiphilum	Mycobacterium[tuberculosis]	Cichoriumintybus	Bradyrhizobiumcytisi	Baekduiasoli
Pseudomonaspanacis		Dacrycarpusimbricatus	Limnospiramaxima	Photobacteriumindicum	Mycobacteriumahvazicum	Ciconiamaguari	Bradyrhizobiumdaqingense	Baiasoyae
Pseudomonaspanipatensis		Dacrydiumcupressinum	Limnospirasp	Photobacteriumprofundum	Mycobacteriumalsense	Cimexlectularius	Bradyrhizobiumdiazoefficiens	Bailinhaonellathermotolerans
Pseudomonaspoae		Dacrydiumelatum	Litchfieldiasalsus	Photobacteriumproteolyticum	Mycobacteriumangelicum	Cinaracedri	Bradyrhizobiumelkanii	Balneicellahalophila
Pseudomonaspohangensis		Dactylococcopsissalina	Loigolactobacillusbifermentans	Phycisphaerasp	Mycobacteriumaquaticum	Cinclusmexicanus	Bradyrhizobiumerythrophlei	Balneolasp
Pseudomonaspunonensis		Dactylosporangiumsp	Loigolactobacillusrennini	Phycisphaeraceaebacterium	Mycobacteriumarosiense	Cinnamomummicranthum	Bradyrhizobiumforestalis	Balneolaceaebacterium
Pseudomonasreidholzensis		Danaeasellowiana	Luciferabutyrica	Phycisphaeraebacterium	Mycobacteriumasiaticum	Cionaintestinalis	Bradyrhizobiumfrederickii	Bambusicolathoracicus
Pseudomonasreinekei		Dankookiarubra	Luteococcusjaponicus	Phycisphaeralesbacterium	Mycobacteriumattenuatum	Cionasavignyi	Bradyrhizobiumgenosp	Barnettozymacalifornica
Pseudomonassabulinigri		Daphniapulex	Lutisporathermophila	Phyllobacteriaceaebacterium	Mycobacteriumavium	Circaetuspectoralis	Bradyrhizobiumguangdongense	Barrientosiimonashumi
Pseudomonassagittaria		Dapispleousa	Lyngbyaaestuarii	Piscinibacteraquaticus	Mycobacteriumbasiliense	Cisticolajuncidis	Bradyrhizobiumguangzhouense	Bartonelladoshiae
Pseudomonassalegens		Dapispnigousa	Lyngbyasp	Pistricoccusaurantiacus	Mycobacteriumbohemicum	Citricoccusmuralis	Bradyrhizobiumhipponense	Bartonellagrahamii
[truncated: 10,913 more rows]

## Sheet: Table S5. Genus UNIP
ANR	AMO	Nitrogenase	HAO	NOR	Cyanase	NOS	NOR	NR
[truncated: 3,871 more rows]

## Sheet: Table S6.Enzimes and methabolis
DOI:https://doi.org/10.1038/nrmicro.2018.9
[truncated: 15 more rows]
